# Supplementary material for: Skeletal Muscle mRNA Splicing Variants Association With Four Different Fitness and Energetic Measures in the GESTALT Study
Source: J Cachexia Sarcopenia Muscle. 2024 Dec 2;16(1):e13603. doi: 10.1002/jcsm.13603 (PMC11695105; doi:10.1002/jcsm.13603)
Supplement: Supplementary file 1 — Supplementary materials. [file JCSM-16-e13603-s001.zip]

Archive with 14 entries (14 files):
- S1_Supplementary S1_Methods.pdf
- S2_Supplementary Table S2.pdf
- S3_Supplementary Table S3.pdf
- S4_Supplementary Table S4.pdf
- S5_Supplementary Figure S5.pdf
- S6_Supplementary S6_Supplementary Data.xlsx
- S7_Supplementary S7_Data (look-up table for S6).pdf
- S8_Supplementary Table S8.pdf
- S9_Supplementary Figure S9.pdf
- S10_Supplementary Table S10.pdf
- S11_Supplementary Table S11.pdf
- S12_Supplementary Table S12.pdf
- S13_Supplementary Table S13.pdf
- S14_Supplementary Figure S14.pdf
