# Supplementary material for: Skeletal Muscle mRNA Splicing Variants Association With Four Different Fitness and Energetic Measures in the GESTALT Study
Source: J Cachexia Sarcopenia Muscle. 2024 Dec 2;16(1):e13603. doi: 10.1002/jcsm.13603 (PMC11695105; doi:10.1002/jcsm.13603)
Supplement: Supplementary file 1 — Supplementary materials. [file JCSM-16-e13603-s001.zip › S6_Supplementary S6_Supplementary Data.xlsx]

## Sheet: Sheet 1_DGE PA
Row.names	baseMean	log2FoldChange	lfcSE	stat	pvalue	padj	Gene_description	Chromosome_scaffold_name	Gene_start_bp	Gene_end_bp	Strand	Karyotype_band	Gene_name	Gene_GC_content	Gene_type	miRBase_transcript_name_ID	Gene_Length
ENSG00000007237	449.217	-0.000964209	0.000237772	-4.05518	5.00959e-05	0.616114	growth arrest specific 7 [Source:HGNC Symbol;Acc:HGNC:4169]	chr17	9910606	10198606	-1	p13.1	GAS7	47.97	protein_coding		10158
ENSG00000206172	816.192	-0.00345785	0.000865553	-3.99496	6.47048e-05	0.616114	hemoglobin subunit alpha 1 [Source:HGNC Symbol;Acc:HGNC:4823]	chr16	176680	177522	1	p13.3	HBA1	67.26	protein_coding		835
ENSG00000188536	878.198	-0.00340316	0.000854932	-3.98062	6.87347e-05	0.616114	hemoglobin subunit alpha 2 [Source:HGNC Symbol;Acc:HGNC:4824]	chr16	172876	173710	1	p13.3	HBA2	66.95	protein_coding		827
ENSG00000162722	101.152	-0.00255248	0.000663259	-3.84839	0.000118895	0.714993	tripartite motif containing 58 [Source:HGNC Symbol;Acc:HGNC:24150]	chr1	247857187	247880138	1	q44	TRIM58	43.73	protein_coding		5170
ENSG00000239839	17.7715	-0.00326669	0.000860353	-3.79691	0.000146509	0.714993	defensin alpha 3 [Source:HGNC Symbol;Acc:HGNC:2762]	chr8	7015869	7018297	-1	p23.1	DEFA3	43.85	protein_coding		494
ENSG00000167779	49.6257	-0.00207083	0.000555939	-3.72492	0.000195375	0.714993	insulin like growth factor binding protein 6 [Source:HGNC Symbol;Acc:HGNC:5475]	chr12	53097436	53102345	1	q13.13	IGFBP6	54.26	protein_coding		1346
ENSG00000163017	198.085	-0.00346977	0.000953734	-3.63809	0.00027467	0.714993	actin gamma 2, smooth muscle [Source:HGNC Symbol;Acc:HGNC:145]	chr2	73892314	73919865	1	p13.1	ACTG2	45.18	protein_coding		3811
ENSG00000122694	102.444	-0.00103503	0.000285301	-3.62783	0.000285808	0.714993	GLI pathogenesis related 2 [Source:HGNC Symbol;Acc:HGNC:18007]	chr9	36136536	36163913	1	p13.3	GLIPR2	51.06	protein_coding		3055
ENSG00000003137	38.8671	-0.00213415	0.000588527	-3.62626	0.000287558	0.714993	cytochrome P450 family 26 subfamily B member 1 [Source:HGNC Symbol;Acc:HGNC:20581]	chr2	72129238	72147862	-1	p13.2	CYP26B1	59.85	protein_coding		4839
ENSG00000185567	126.095	-0.00210389	0.000580869	-3.62198	0.00029236	0.714993	AHNAK nucleoprotein 2 [Source:HGNC Symbol;Acc:HGNC:20125]	chr14	104937244	104978374	-1	q32.33	AHNAK2	57.29	protein_coding		18788
ENSG00000071054	2468.99	-0.000558083	0.000154087	-3.62188	0.000292474	0.714993	mitogen-activated protein kinase kinase kinase kinase 4 [Source:HGNC Symbol;Acc:HGNC:6866]	chr2	101696850	101894689	1	q11.2	MAP4K4	41.04	protein_coding		11961
ENSG00000229644	558.982	0.00095626	0.000266008	3.59485	0.000324581	0.727358	nicotinamide phosphoribosyltransferase pseudogene 1 [Source:HGNC Symbol;Acc:HGNC:17633]	chr10	36521721	36524234	-1	p11.21	NAMPTP1	34.69	processed_pseudogene		2514
ENSG00000004939	32.7948	-0.00256	0.000722336	-3.54406	0.000394013	0.784654	solute carrier family 4 member 1 (Diego blood group) [Source:HGNC Symbol;Acc:HGNC:11027]	chr17	44248390	44268141	-1	q21.31	SLC4A1	55.79	protein_coding		5125
ENSG00000213431	9.97544	-0.0021919	0.000623653	-3.51462	0.000440379	0.784654	family with sequence similarity 175, member A (FAM175A) pseudogene	chr3	100910975	100912175	-1	q12.2		36.64	processed_pseudogene		1201
ENSG00000144810	214.068	-0.000928158	0.000264942	-3.50326	0.000459607	0.784654	collagen type VIII alpha 1 chain [Source:HGNC Symbol;Acc:HGNC:2215]	chr3	99638475	99799226	1	q12.1	COL8A1	38.48	protein_coding		9408
ENSG00000168329	369.631	-0.00121362	0.000348216	-3.48526	0.000491663	0.784654	C-X3-C motif chemokine receptor 1 [Source:HGNC Symbol;Acc:HGNC:2558]	chr3	39263495	39281735	-1	p22.2	CX3CR1	46.15	protein_coding		3656
ENSG00000137727	79.2574	-0.0015169	0.000435529	-3.48288	0.000496044	0.784654	Rho GTPase activating protein 20 [Source:HGNC Symbol;Acc:HGNC:18357]	chr11	110577042	110713189	-1	q23.1	ARHGAP20	36.75	protein_coding		7139
ENSG00000188729	36.0302	-0.0019214	0.000555795	-3.45703	0.000546154	0.791296	osteocrin [Source:HGNC Symbol;Acc:HGNC:29961]	chr3	191199241	191265615	1	q28	OSTN	36.16	protein_coding		3231
ENSG00000286272	24.9681	0.00129259	0.000374587	3.45072	0.000559095	0.791296	novel transcript	chr2	220811618	220853456	-1	q36.1		37.15	lncRNA		1447
ENSG00000118523	221.358	-0.00197097	0.000575641	-3.42396	0.000617163	0.803253	cellular communication network factor 2 [Source:HGNC Symbol;Acc:HGNC:2500]	chr6	131948176	131951372	-1	q23.2	CCN2	52.27	protein_coding		2338
ENSG00000159167	132.046	-0.00245774	0.00072035	-3.41187	0.000645195	0.803253	stanniocalcin 1 [Source:HGNC Symbol;Acc:HGNC:11373]	chr8	23841929	23854806	-1	p21.2	STC1	43.8	protein_coding		4134
ENSG00000227496	195.922	-0.0018226	0.000535048	-3.40642	0.000658201	0.803253	novel transcript	chr1	225700264	225752258	1	q42.12		46.78	lncRNA		3547
ENSG00000127329	2039.93	0.000615146	0.000181979	3.38032	0.000724011	0.803253	protein tyrosine phosphatase receptor type B [Source:HGNC Symbol;Acc:HGNC:9665]	chr12	70515870	70637440	-1	q15	PTPRB	39.76	protein_coding		14538
ENSG00000160124	254.191	0.000782964	0.000232866	3.36229	0.00077298	0.803253	mitochondrial matrix import factor 23 [Source:HGNC Symbol;Acc:HGNC:31136]	chr3	122359591	122383231	-1	q21.1	MIX23	39.16	protein_coding		1746
ENSG00000112796	881.39	0.00106713	0.000318479	3.35071	0.000806036	0.803253	ectonucleotide pyrophosphatase/phosphodiesterase family member 5 [Source:HGNC Symbol;Acc:HGNC:13717]	chr6	46159185	46170980	-1	p21.1	ENPP5	38.41	protein_coding		4275
ENSG00000180871	54.7437	-0.00238633	0.00071367	-3.34374	0.000826564	0.803253	C-X-C motif chemokine receptor 2 [Source:HGNC Symbol;Acc:HGNC:6027]	chr2	218125289	218137251	1	q35	CXCR2	46.04	protein_coding		3214
ENSG00000060762	2435.06	0.000856848	0.000257178	3.33173	0.000863091	0.803253	mitochondrial pyruvate carrier 1 [Source:HGNC Symbol;Acc:HGNC:21606]	chr6	166364919	166383013	-1	q27	MPC1	38.93	protein_coding		1546
ENSG00000124935	34.1213	0.00191421	0.000575081	3.3286	0.000872851	0.803253	secretoglobin family 1D member 2 [Source:HGNC Symbol;Acc:HGNC:18396]	chr11	62242239	62244812	1	q12.3	SCGB1D2	52.06	protein_coding		455
ENSG00000166963	385.952	-0.00147164	0.000442983	-3.32212	0.000893363	0.803253	microtubule associated protein 1A [Source:HGNC Symbol;Acc:HGNC:6835]	chr15	43510958	43531620	1	q15.3	MAP1A	52.57	protein_coding		10646
ENSG00000152377	605.549	0.00125025	0.000378941	3.29933	0.000969149	0.803253	SPARC (osteonectin), cwcv and kazal like domains proteoglycan 1 [Source:HGNC Symbol;Acc:HGNC:11251]	chr5	136975298	137598379	-1	q31.2	SPOCK1	42.8	protein_coding		6200
ENSG00000123405	19.9866	-0.00234524	0.000712351	-3.29226	0.000993871	0.803253	nuclear factor, erythroid 2 [Source:HGNC Symbol;Acc:HGNC:7780]	chr12	54292111	54301015	-1	q13.13	NFE2	51.75	protein_coding		2363
ENSG00000130164	76.8191	-0.00124852	0.000380751	-3.27909	0.00104144	0.803253	low density lipoprotein receptor [Source:HGNC Symbol;Acc:HGNC:6547]	chr19	11089462	11133820	1	p13.2	LDLR	51.08	protein_coding		7622
ENSG00000134508	44.2971	-0.00171379	0.000524293	-3.26877	0.00108017	0.803253	Cdk5 and Abl enzyme substrate 1 [Source:HGNC Symbol;Acc:HGNC:25097]	chr18	23134564	23260470	1	q11.2	CABLES1	48.32	protein_coding		6874
ENSG00000147576	571.547	0.000693187	0.000212417	3.26333	0.0011011	0.803253	alcohol dehydrogenase iron containing 1 [Source:HGNC Symbol;Acc:HGNC:16354]	chr8	66432492	66468907	1	q13.1	ADHFE1	43.48	protein_coding		3378
ENSG00000233608	11.9092	-0.00283322	0.000868968	-3.26044	0.0011124	0.803253	twist family bHLH transcription factor 2 [Source:HGNC Symbol;Acc:HGNC:20670]	chr2	238848032	238910534	1	q37.3	TWIST2	50.47	protein_coding		1869
ENSG00000144026	461.598	0.000614886	0.000189773	3.24012	0.0011948	0.803253	zinc finger protein 514 [Source:HGNC Symbol;Acc:HGNC:25894]	chr2	95145000	95165413	-1	q11.1	ZNF514	46.1	protein_coding		9384
ENSG00000103316	181.947	0.00407404	0.00125841	3.23746	0.00120601	0.803253	crystallin mu [Source:HGNC Symbol;Acc:HGNC:2418]	chr16	21238874	21303083	-1	p12.2	CRYM	43.21	protein_coding		3593
ENSG00000133816	311.678	-0.0012028	0.000371847	-3.23467	0.00121784	0.803253	microtubule associated monooxygenase, calponin and LIM domain containing 2 [Source:HGNC Symbol;Acc:HGNC:24693]	chr11	12094008	12359144	1	p15.3	MICAL2	45.98	protein_coding		20192
ENSG00000266853	11.3181	-0.00181329	0.000561027	-3.23209	0.0012289	0.803253	integral membrane protein 2B pseudogene 1 [Source:HGNC Symbol;Acc:HGNC:20919]	chr17	27612588	27613251	-1	q11.2	ITM2BP1	45.48	processed_pseudogene		664
ENSG00000182667	81.0301	-0.00191048	0.000593539	-3.2188	0.00128729	0.803253	neurotrimin [Source:HGNC Symbol;Acc:HGNC:17941]	chr11	131370478	132336822	1	q25	NTM	43.25	protein_coding		6956
ENSG00000242732	20.1392	-0.00151586	0.000471263	-3.21658	0.00129726	0.803253	retrotransposon Gag like 5 [Source:HGNC Symbol;Acc:HGNC:29430]	chrX	72127110	72131901	-1	q13.1	RTL5	54.99	protein_coding		4779
ENSG00000172318	462.563	0.00115016	0.000358107	3.21179	0.00131911	0.803253	beta-1,3-galactosyltransferase 1 [Source:HGNC Symbol;Acc:HGNC:916]	chr2	167868948	167874041	1	q24.3	B3GALT1	39.22	protein_coding		5094
ENSG00000228232	357.332	-0.00240556	0.000750135	-3.20684	0.00134204	0.803253	glyceraldehyde-3-phosphate dehydrogenase pseudogene 1 [Source:HGNC Symbol;Acc:HGNC:4159]	chrX	39787132	39788136	-1	p11.4	GAPDHP1	53.83	processed_pseudogene		1005
ENSG00000074219	70.2632	-0.00119017	0.000371624	-3.20262	0.00136183	0.803253	TEA domain transcription factor 2 [Source:HGNC Symbol;Acc:HGNC:11715]	chr19	49340595	49362457	-1	q13.33	TEAD2	53.57	protein_coding		2980
ENSG00000131759	57.2517	-0.00114293	0.000357028	-3.20124	0.00136835	0.803253	retinoic acid receptor alpha [Source:HGNC Symbol;Acc:HGNC:9864]	chr17	40309180	40357643	1	q21.2	RARA	56.99	protein_coding		4743
ENSG00000171503	4768.34	0.00083419	0.000260681	3.20005	0.00137405	0.803253	electron transfer flavoprotein dehydrogenase [Source:HGNC Symbol;Acc:HGNC:3483]	chr4	158671968	158710742	1	q32.1	ETFDH	38.11	protein_coding		23865
ENSG00000135902	127.884	-0.00164431	0.000516087	-3.1861	0.00144203	0.821244	cholinergic receptor nicotinic delta subunit [Source:HGNC Symbol;Acc:HGNC:1965]	chr2	232525993	232536667	1	q37.1	CHRND	56.16	protein_coding		3132
ENSG00000186073	881.695	0.000812458	0.000255481	3.18011	0.0014722	0.821244	CDAN1 interacting nuclease 1 [Source:HGNC Symbol;Acc:HGNC:26929]	chr15	36579626	36810248	1	q14	CDIN1	37.44	protein_coding		9278
ENSG00000184811	20.3887	-0.0026343	0.000836651	-3.14863	0.00164039	0.821244	trafficking regulator of GLUT4 (SLC2A4) 1 [Source:HGNC Symbol;Acc:HGNC:29592]	chr17	1279662	1300978	1	p13.3	TRARG1	55.9	protein_coding		3588
ENSG00000159399	885.544	0.00115386	0.000367199	3.14232	0.00167615	0.821244	hexokinase 2 [Source:HGNC Symbol;Acc:HGNC:4923]	chr2	74834127	74893359	1	p12	HK2	47.55	protein_coding		5918
ENSG00000278771	49.0464	-0.00198789	0.000632675	-3.14204	0.00167777	0.821244	RNA component of signal recognition particle 7SL3 [Source:HGNC Symbol;Acc:HGNC:23135]	chr14	49853616	49853914	-1	q21.3	RN7SL3	62.21	misc_RNA		299
ENSG00000110934	64.8238	-0.00162846	0.000519054	-3.13736	0.00170476	0.821244	bridging integrator 2 [Source:HGNC Symbol;Acc:HGNC:1053]	chr12	51281038	51324668	-1	q13.13	BIN2	44.59	protein_coding		3986
ENSG00000123146	367.022	-0.000890652	0.000284089	-3.13511	0.0017179	0.821244	adhesion G protein-coupled receptor E5 [Source:HGNC Symbol;Acc:HGNC:1711]	chr19	14380501	14408725	1	p13.12	ADGRE5	54.66	protein_coding		5382
ENSG00000099308	71.3376	-0.00143086	0.000456414	-3.13499	0.00171858	0.821244	microtubule associated serine/threonine kinase 3 [Source:HGNC Symbol;Acc:HGNC:19036]	chr19	18097793	18151692	1	p13.11	MAST3	54.87	protein_coding		6772
ENSG00000087245	454.359	-0.00115568	0.000369876	-3.1245	0.00178105	0.821244	matrix metallopeptidase 2 [Source:HGNC Symbol;Acc:HGNC:7166]	chr16	55389700	55506691	1	q12.2	MMP2	45.67	protein_coding		4706
ENSG00000166250	143.436	-0.00103107	0.000330659	-3.11823	0.00181939	0.821244	CXADR like membrane protein [Source:HGNC Symbol;Acc:HGNC:24039]	chr11	123069872	123195248	-1	q24.1	CLMP	45.03	protein_coding		5057
ENSG00000286013	17.0284	-0.00273437	0.000879152	-3.11023	0.00186939	0.821244	novel transcript	chr7	106624072	106628696	1	q22.3		43.55	lncRNA		1091
ENSG00000286843	14.2183	-0.00270984	0.000873396	-3.10265	0.00191795	0.821244	novel transcript, antisense to GPC6	chr13	93309669	93311063	-1	q31.3		36.63	lncRNA		844
ENSG00000087116	47.651	-0.00130761	0.000422897	-3.09203	0.00198791	0.821244	ADAM metallopeptidase with thrombospondin type 1 motif 2 [Source:HGNC Symbol;Acc:HGNC:218]	chr5	179110853	179345461	-1	q35.3	ADAMTS2	53.88	protein_coding		8755
ENSG00000184349	59.0117	-0.00169859	0.000549612	-3.09053	0.00199797	0.821244	ephrin A5 [Source:HGNC Symbol;Acc:HGNC:3225]	chr5	107376894	107670937	-1	q21.3	EFNA5	38.28	protein_coding		5735
ENSG00000138772	300.099	0.000701915	0.000227685	3.08283	0.00205039	0.821244	annexin A3 [Source:HGNC Symbol;Acc:HGNC:541]	chr4	78551747	78610451	1	q21.21	ANXA3	39.9	protein_coding		4895
ENSG00000105835	4056.19	0.000764156	0.000249435	3.06355	0.00218731	0.821244	nicotinamide phosphoribosyltransferase [Source:HGNC Symbol;Acc:HGNC:30092]	chr7	106248298	106285966	-1	q22.3	NAMPT	37.11	protein_coding		23584
ENSG00000150054	1488.75	0.000775035	0.000253505	3.05728	0.00223355	0.821244	membrane palmitoylated protein 7 [Source:HGNC Symbol;Acc:HGNC:26542]	chr10	28050993	28334486	-1	p12.1	MPP7	38.78	protein_coding		6371
ENSG00000124212	180.093	-0.00127476	0.000417043	-3.05665	0.00223825	0.821244	prostaglandin I2 synthase [Source:HGNC Symbol;Acc:HGNC:9603]	chr20	49503874	49568137	-1	q13.13	PTGIS	46.16	protein_coding		5570
ENSG00000177697	172.843	-0.00145348	0.000477152	-3.04615	0.00231794	0.821244	CD151 molecule (Raph blood group) [Source:HGNC Symbol;Acc:HGNC:1630]	chr11	832887	839831	1	p15.5	CD151	63.31	protein_coding		3894
ENSG00000260490	21.5426	-0.00155417	0.000511475	-3.03861	0.00237673	0.821244	MYL12B pseudogene 1 [Source:HGNC Symbol;Acc:HGNC:51649]	chr15	42571927	42572433	1	q15.2	MYL12BP1	42.8	processed_pseudogene		507
ENSG00000150867	213.056	-0.000982005	0.000323277	-3.03766	0.00238426	0.821244	phosphatidylinositol-5-phosphate 4-kinase type 2 alpha [Source:HGNC Symbol;Acc:HGNC:8997]	chr10	22534854	22714578	-1	p12.2	PIP4K2A	41.89	protein_coding		5106
ENSG00000185010	2034.83	0.000630623	0.000207719	3.03594	0.00239785	0.821244	coagulation factor VIII [Source:HGNC Symbol;Acc:HGNC:3546]	chrX	154835788	155026940	-1	q28	F8	39.69	protein_coding		10956
ENSG00000164761	29.334	-0.00264395	0.000873334	-3.02743	0.00246645	0.821244	TNF receptor superfamily member 11b [Source:HGNC Symbol;Acc:HGNC:11909]	chr8	118923557	118951885	-1	q24.12	TNFRSF11B	37.4	protein_coding		2512
ENSG00000155254	49.4745	-0.0015099	0.000499274	-3.0242	0.00249293	0.821244	MARVEL domain containing 1 [Source:HGNC Symbol;Acc:HGNC:28674]	chr10	97713173	97718150	1	q24.2	MARVELD1	57.63	protein_coding		3371
ENSG00000260930	35.9969	-0.00227027	0.00075235	-3.01757	0.00254813	0.821244	long intergenic non-protein coding RNA 1416 [Source:HGNC Symbol;Acc:HGNC:51645]	chr18	55881688	55998219	-1	q21.2	LINC01416	37.96	lncRNA		5488
ENSG00000127507	102.425	-0.000987067	0.000327516	-3.0138	0.00258001	0.821244	adhesion G protein-coupled receptor E2 [Source:HGNC Symbol;Acc:HGNC:3337]	chr19	14732392	14778560	-1	p13.12	ADGRE2	46.7	protein_coding		8642
ENSG00000249806	10.0695	-0.00209583	0.000697673	-3.00403	0.00266432	0.821244	novel transcript	chr4	142566019	142660950	1	q31.21		36.32	lncRNA		512
ENSG00000122176	124.678	-0.00161092	0.000536308	-3.00371	0.00266706	0.821244	fibromodulin [Source:HGNC Symbol;Acc:HGNC:3774]	chr1	203340628	203351758	-1	q32.1	FMOD	50.22	protein_coding		3034
ENSG00000240344	322.078	0.000752953	0.000251711	2.99134	0.00277761	0.821244	peptidylprolyl isomerase like 3 [Source:HGNC Symbol;Acc:HGNC:9262]	chr2	200870907	200889303	-1	q33.1	PPIL3	41.39	protein_coding		2914
ENSG00000224414	18.0284	-0.0018921	0.000632622	-2.99088	0.00278175	0.821244	ATPase, H+/K+ transporting, nongastric, alpha polypeptide (ATP12A) pseudogene	chr2	217693895	217696763	1	q35		44.96	processed_pseudogene		2869
ENSG00000068615	1701.77	0.000561021	0.000187589	2.99069	0.00278347	0.821244	receptor accessory protein 1 [Source:HGNC Symbol;Acc:HGNC:25786]	chr2	86213993	86338083	-1	p11.2	REEP1	46.05	protein_coding		5846
ENSG00000170485	236.104	-0.000656545	0.000219536	-2.99061	0.00278423	0.821244	neuronal PAS domain protein 2 [Source:HGNC Symbol;Acc:HGNC:7895]	chr2	100820139	100996829	1	q11.2	NPAS2	45.84	protein_coding		12504
ENSG00000184276	10.7966	-0.00276467	0.000924478	-2.99052	0.00278502	0.821244	defensin beta 108B [Source:HGNC Symbol;Acc:HGNC:29966]	chr11	71833200	71837710	1	q13.4	DEFB108B	37.57	protein_coding		666
ENSG00000119535	117.338	-0.0019118	0.000641587	-2.97981	0.00288431	0.821244	colony stimulating factor 3 receptor [Source:HGNC Symbol;Acc:HGNC:2439]	chr1	36466043	36483278	-1	p34.3	CSF3R	53.16	protein_coding		8429
ENSG00000130592	81.4713	-0.00105828	0.000355833	-2.97409	0.00293856	0.821244	lymphocyte specific protein 1 [Source:HGNC Symbol;Acc:HGNC:6707]	chr11	1850904	1892267	1	p15.5	LSP1	61.57	protein_coding		6221
ENSG00000116584	263.027	-0.000754187	0.000253981	-2.96946	0.00298323	0.821244	Rho/Rac guanine nucleotide exchange factor 2 [Source:HGNC Symbol;Acc:HGNC:682]	chr1	155946851	156007070	-1	q22	ARHGEF2	50.95	protein_coding		9155
ENSG00000241839	26.1426	-0.00153937	0.000518552	-2.96858	0.00299174	0.821244	pleckstrin homology domain containing O2 [Source:HGNC Symbol;Acc:HGNC:30026]	chr15	64841883	64868002	1	q22.31	PLEKHO2	53.96	protein_coding		3721
ENSG00000162065	247.993	-0.000483816	0.000163019	-2.96785	0.00299892	0.821244	TBC1 domain family member 24 [Source:HGNC Symbol;Acc:HGNC:29203]	chr16	2475051	2509560	1	p13.3	TBC1D24	55.83	protein_coding		12213
ENSG00000204577	31.7918	-0.00171244	0.000577056	-2.96755	0.00300188	0.821244	leukocyte immunoglobulin like receptor B3 [Source:HGNC Symbol;Acc:HGNC:6607]	chr19	54216278	54223506	-1	q13.42	LILRB3	59.87	protein_coding		3736
ENSG00000161921	38.5991	-0.00123857	0.000417551	-2.96627	0.00301431	0.821244	C-X-C motif chemokine ligand 16 [Source:HGNC Symbol;Acc:HGNC:16642]	chr17	4733533	4739928	-1	p13.2	CXCL16	51.52	protein_coding		2793
ENSG00000175785	20.8883	-0.00207958	0.000701865	-2.96293	0.00304722	0.821244	proline rich membrane anchor 1 [Source:HGNC Symbol;Acc:HGNC:18319]	chr14	93718298	93788485	-1	q32.12	PRIMA1	52.01	protein_coding		3896
ENSG00000129824	681.151	0.00151029	0.000509842	2.96227	0.00305377	0.821244	ribosomal protein S4 Y-linked 1 [Source:HGNC Symbol;Acc:HGNC:10425]	chrY	2841602	2932000	1	p11.2	RPS4Y1	40.56	protein_coding		2159
ENSG00000113205	29.8251	-0.00113951	0.000384749	-2.96171	0.0030594	0.821244	protocadherin beta 3 [Source:HGNC Symbol;Acc:HGNC:8688]	chr5	141100473	141103827	1	q31.3	PCDHB3	49.63	protein_coding		3355
ENSG00000204420	57.8293	-0.00219238	0.0007422	-2.95389	0.00313794	0.821244	megakaryocyte and platelet inhibitory receptor G6b [Source:HGNC Symbol;Acc:HGNC:13937]	chr6	31718594	31726714	1	p21.33	MPIG6B	53.52	protein_coding		2937
ENSG00000206047	26.0561	-0.00247017	0.00083694	-2.95142	0.00316311	0.821244	defensin alpha 1 [Source:HGNC Symbol;Acc:HGNC:2761]	chr8	6977649	6980092	-1	p23.1	DEFA1	43.86	protein_coding		498
ENSG00000149557	56.8123	-0.00127561	0.000432297	-2.95078	0.00316968	0.821244	fasciculation and elongation protein zeta 1 [Source:HGNC Symbol;Acc:HGNC:3659]	chr11	125442881	125592568	-1	q24.2	FEZ1	42.92	protein_coding		9324
ENSG00000187239	873.976	-0.000646401	0.000219245	-2.9483	0.00319526	0.821244	formin binding protein 1 [Source:HGNC Symbol;Acc:HGNC:17069]	chr9	129887187	130043194	-1	q34.11	FNBP1	43.76	protein_coding		6600
ENSG00000240247	26.0434	-0.00246552	0.000837157	-2.94511	0.00322843	0.821244	defensin alpha 1B [Source:HGNC Symbol;Acc:HGNC:33596]	chr8	6996766	6999198	-1	p23.1	DEFA1B	43.81	protein_coding		494
ENSG00000280131	17.5603	-0.00162588	0.000552262	-2.94403	0.00323969	0.821244	novel transcript	chr16	49711273	49711914	1	q12.1		41.12	TEC		642
ENSG00000213722	39.5162	-0.00149599	0.000509304	-2.93733	0.00331053	0.821244	dimethylarginine dimethylaminohydrolase 2 [Source:HGNC Symbol;Acc:HGNC:2716]	chr6	31727038	31730617	-1	p21.33	DDAH2	59.86	protein_coding		2363
ENSG00000258655	21.8705	-0.00134722	0.000459034	-2.9349	0.00333654	0.821244	ARHGAP5 antisense RNA 1 (head to head) [Source:HGNC Symbol;Acc:HGNC:20279]	chr14	32074946	32076793	-1	q12	ARHGAP5-AS1	46	lncRNA		1848
ENSG00000260400	41.606	-0.00102787	0.000350733	-2.93063	0.00338275	0.821244	novel transcript, overlapping to TET1	chr10	68698500	68700794	1	q21.3		33.03	lncRNA		2295
ENSG00000109674	52.3308	-0.00176261	0.000601518	-2.93028	0.00338662	0.821244	nei like DNA glycosylase 3 [Source:HGNC Symbol;Acc:HGNC:24573]	chr4	177309874	177362936	1	q34.3	NEIL3	37.32	protein_coding		2914
ENSG00000189221	898.444	-0.00236607	0.000807536	-2.92998	0.00338981	0.821244	monoamine oxidase A [Source:HGNC Symbol;Acc:HGNC:6833]	chrX	43654907	43746824	1	p11.3	MAOA	40.27	protein_coding		5528
ENSG00000277851	11.3078	-0.00262118	0.000894923	-2.92895	0.00340115	0.821244	long intergenic non-protein coding RNA 2391 [Source:HGNC Symbol;Acc:HGNC:53318]	chr12	92247697	92363832	-1	q22	LINC02391	39.35	lncRNA		859
ENSG00000280388	36.2707	-0.00126584	0.000432551	-2.92645	0.00342851	0.821244	TEC	chr7	76043977	76045963	-1	q11.23		47.21	TEC		1987
ENSG00000188783	324.972	-0.00132202	0.000452019	-2.9247	0.00344784	0.821244	proline and arginine rich end leucine rich repeat protein [Source:HGNC Symbol;Acc:HGNC:9357]	chr1	203475806	203491352	1	q32.1	PRELP	50	protein_coding		5769
ENSG00000179241	74.3075	-0.00111813	0.000383516	-2.91547	0.0035515	0.821244	low density lipoprotein receptor class A domain containing 3 [Source:HGNC Symbol;Acc:HGNC:27046]	chr11	35943981	36232136	1	p13	LDLRAD3	44.12	protein_coding		4575
ENSG00000165887	1187.96	-0.0016586	0.000569231	-2.91376	0.003571	0.821244	ankyrin repeat domain 2 [Source:HGNC Symbol;Acc:HGNC:495]	chr10	97572499	97583884	1	q24.2	ANKRD2	52.36	protein_coding		1451
ENSG00000019144	546.176	-0.000803394	0.000275887	-2.91204	0.00359074	0.821244	pleckstrin homology like domain family B member 1 [Source:HGNC Symbol;Acc:HGNC:23697]	chr11	118606440	118658031	1	q23.3	PHLDB1	54.3	protein_coding		21715
ENSG00000116525	23.8652	-0.00131514	0.000452138	-2.90871	0.00362925	0.821244	tripartite motif containing 62 [Source:HGNC Symbol;Acc:HGNC:25574]	chr1	33145399	33182059	-1	p35.1	TRIM62	51.85	protein_coding		3976
ENSG00000278600	63.2293	-0.000948748	0.000326457	-2.9062	0.00365852	0.821244	novel transcript, sense intronic to ST20	chr15	79920195	79922455	-1	q25.1		41.18	lncRNA		2261
ENSG00000248290	87.2627	-0.00113576	0.000391523	-2.90089	0.00372103	0.821244	tenascin XA (pseudogene) [Source:HGNC Symbol;Acc:HGNC:11975]	chr6	32008614	32012472	-1	p21.33	TNXA	64.21	unprocessed_pseudogene		2038
ENSG00000279251	8.51295	-0.00214664	0.00074129	-2.89582	0.00378173	0.821244	TEC	chr17	19855747	19856164	1	p11.2		40.67	TEC		418
ENSG00000109063	920.423	-0.000933185	0.000322513	-2.89348	0.00380995	0.821244	myosin heavy chain 3 [Source:HGNC Symbol;Acc:HGNC:7573]	chr17	10628526	10657309	-1	p13.1	MYH3	48.63	protein_coding		6684
ENSG00000135956	365.444	-0.00078064	0.000269811	-2.89328	0.00381241	0.821244	transmembrane protein 127 [Source:HGNC Symbol;Acc:HGNC:26038]	chr2	96248514	96265997	-1	q11.2	TMEM127	51.14	protein_coding		6372
ENSG00000039560	194.098	-0.00144228	0.000498888	-2.89099	0.00384034	0.821244	retinoic acid induced 14 [Source:HGNC Symbol;Acc:HGNC:14873]	chr5	34656328	34832612	1	p13.2	RAI14	42.11	protein_coding		7581
ENSG00000084070	201.577	-0.000998659	0.000345889	-2.88723	0.00388654	0.821244	small ArfGAP2 [Source:HGNC Symbol;Acc:HGNC:25082]	chr1	40344850	40423326	1	p34.2	SMAP2	41.95	protein_coding		3601
ENSG00000138207	28.0413	-0.00249542	0.000864759	-2.88568	0.00390566	0.821244	retinol binding protein 4 [Source:HGNC Symbol;Acc:HGNC:9922]	chr10	93591687	93601744	-1	q23.33	RBP4	49.28	protein_coding		1458
ENSG00000187068	71.2301	-0.0011548	0.000400323	-2.88468	0.00391814	0.821244	chromosome 3 open reading frame 70 [Source:HGNC Symbol;Acc:HGNC:33731]	chr3	185076838	185153060	-1	q27.2	C3orf70	39.96	protein_coding		7159
ENSG00000137801	284.193	-0.001779	0.000618218	-2.87762	0.00400681	0.821244	thrombospondin 1 [Source:HGNC Symbol;Acc:HGNC:11785]	chr15	39581079	39599466	1	q14	THBS1	43.51	protein_coding		9158
ENSG00000137462	113.279	-0.00154172	0.000535863	-2.87709	0.00401366	0.821244	toll like receptor 2 [Source:HGNC Symbol;Acc:HGNC:11848]	chr4	153684070	153706260	1	q31.3	TLR2	38.83	protein_coding		5775
ENSG00000153234	73.4486	-0.00134761	0.000468579	-2.87595	0.00402808	0.821244	nuclear receptor subfamily 4 group A member 2 [Source:HGNC Symbol;Acc:HGNC:7981]	chr2	156324437	156342348	-1	q24.1	NR4A2	45.15	protein_coding		3963
ENSG00000142949	53.1584	-0.0020951	0.000728549	-2.87572	0.00403105	0.821244	protein tyrosine phosphatase receptor type F [Source:HGNC Symbol;Acc:HGNC:9670]	chr1	43525187	43623666	1	p34.2	PTPRF	55.69	protein_coding		10712
ENSG00000158825	11.2708	-0.00182576	0.000635161	-2.87449	0.00404682	0.821244	cytidine deaminase [Source:HGNC Symbol;Acc:HGNC:1712]	chr1	20589086	20618903	1	p36.12	CDA	48.46	protein_coding		820
ENSG00000203705	611.292	0.000658169	0.000229141	2.87233	0.00407453	0.821244	TatD DNase domain containing 3 [Source:HGNC Symbol;Acc:HGNC:27010]	chr1	212791828	212816830	1	q32.3	TATDN3	40.56	protein_coding		3992
ENSG00000057663	715.01	0.00053447	0.000186216	2.87016	0.00410266	0.821244	autophagy related 5 [Source:HGNC Symbol;Acc:HGNC:589]	chr6	106045423	106325791	-1	q21	ATG5	39.61	protein_coding		5655
ENSG00000231991	47.3637	-0.00141099	0.000491638	-2.86998	0.00410503	0.821244	annexin A2 pseudogene 2 [Source:HGNC Symbol;Acc:HGNC:539]	chr9	33624274	33625293	1	p13.3	ANXA2P2	48.33	processed_pseudogene		1020
ENSG00000244734	4126.58	-0.00229959	0.000801287	-2.86987	0.00410644	0.821244	hemoglobin subunit beta [Source:HGNC Symbol;Acc:HGNC:4827]	chr11	5225464	5229395	-1	p15.4	HBB	37.64	protein_coding		1304
ENSG00000099715	36.919	-0.00213662	0.000744665	-2.86924	0.00411457	0.821244	protocadherin 11 Y-linked [Source:HGNC Symbol;Acc:HGNC:15813]	chrY	5000226	5742224	1	p11.2	PCDH11Y	35.66	protein_coding		11672
ENSG00000146085	1471.96	0.000587778	0.000205435	2.86114	0.00422122	0.821244	methylmalonyl-CoA mutase [Source:HGNC Symbol;Acc:HGNC:7526]	chr6	49430360	49463253	-1	p12.3	MMUT	34.47	protein_coding		3811
ENSG00000095303	128.228	-0.00151895	0.0005313	-2.85894	0.0042506	0.821244	prostaglandin-endoperoxide synthase 1 [Source:HGNC Symbol;Acc:HGNC:9604]	chr9	122370530	122395703	1	q33.2	PTGS1	50.08	protein_coding		5784
ENSG00000109819	7219.24	0.000744081	0.000260414	2.8573	0.00427257	0.821244	PPARG coactivator 1 alpha [Source:HGNC Symbol;Acc:HGNC:9237]	chr4	23755041	23904089	-1	p15.2	PPARGC1A	38.32	protein_coding		10870
ENSG00000125844	178.46	-0.00109481	0.000383238	-2.85674	0.00428012	0.821244	ribosome binding protein 1 [Source:HGNC Symbol;Acc:HGNC:10448]	chr20	17613678	17682295	-1	p12.1	RRBP1	52.51	protein_coding		6980
ENSG00000136010	205.156	-0.000660031	0.000231097	-2.85608	0.00428913	0.821244	aldehyde dehydrogenase 1 family member L2 [Source:HGNC Symbol;Acc:HGNC:26777]	chr12	105019784	105107643	-1	q23.3	ALDH1L2	40.08	protein_coding		9493
ENSG00000229754	17.8219	-0.00275637	0.000966062	-2.8532	0.00432816	0.821244	C-X-C motif chemokine receptor 2 pseudogene 1 [Source:HGNC Symbol;Acc:HGNC:6028]	chr2	218059155	218065729	-1	q35	CXCR2P1	50.37	transcribed_unprocessed_pseudogene		2503
ENSG00000108821	427.773	-0.00145272	0.000509194	-2.85298	0.00433115	0.821244	collagen type I alpha 1 chain [Source:HGNC Symbol;Acc:HGNC:2197]	chr17	50184101	50201632	-1	q21.33	COL1A1	58.48	protein_coding		9007
ENSG00000222808	7.5079	-0.00187733	0.00065856	-2.85065	0.00436296	0.821244	RNA, U4 small nuclear 47, pseudogene [Source:HGNC Symbol;Acc:HGNC:46983]	chr17	77152561	77152674	-1	q25.2	RNU4-47P	48.25	snRNA		114
ENSG00000182022	190.752	-0.000924778	0.000324439	-2.85039	0.00436659	0.821244	carbohydrate sulfotransferase 15 [Source:HGNC Symbol;Acc:HGNC:18137]	chr10	124007668	124093598	-1	q26.13	CHST15	50.24	protein_coding		6543
ENSG00000120053	5929.28	0.000820995	0.000288136	2.84933	0.00438117	0.821244	glutamic-oxaloacetic transaminase 1 [Source:HGNC Symbol;Acc:HGNC:4432]	chr10	99396870	99430624	-1	q24.2	GOT1	42.9	protein_coding		2424
ENSG00000287008	12.0212	-0.00289892	0.00101857	-2.84605	0.00442647	0.821244	novel transcript	chr1	214946909	214988040	1	q41		39.16	lncRNA		2181
ENSG00000120738	180.692	-0.00149955	0.000527325	-2.84369	0.00445946	0.821244	early growth response 1 [Source:HGNC Symbol;Acc:HGNC:3238]	chr5	138465479	138469303	1	q31.2	EGR1	56.52	protein_coding		3137
ENSG00000094963	1193.45	0.000574269	0.000201953	2.84358	0.00446105	0.821244	flavin containing dimethylaniline monoxygenase 2 [Source:HGNC Symbol;Acc:HGNC:3770]	chr1	171185249	171212686	1	q24.3	FMO2	38.85	protein_coding		6201
ENSG00000064547	12.3704	-0.00188178	0.000661871	-2.84312	0.00446741	0.821244	lysophosphatidic acid receptor 2 [Source:HGNC Symbol;Acc:HGNC:3168]	chr19	19623655	19628930	-1	p13.11	LPAR2	58.93	protein_coding		2975
ENSG00000144218	191.848	-0.000896103	0.000315352	-2.84159	0.00448891	0.821244	AF4/FMR2 family member 3 [Source:HGNC Symbol;Acc:HGNC:6473]	chr2	99545419	100192428	-1	q11.2	AFF3	41.69	protein_coding		15701
ENSG00000112473	52.8061	-0.0010837	0.000381422	-2.84121	0.00449429	0.821244	solute carrier family 39 member 7 [Source:HGNC Symbol;Acc:HGNC:4927]	chr6	33200445	33204439	1	p21.32	SLC39A7	52.92	protein_coding		2845
ENSG00000287048	66.4165	0.00141587	0.000499082	2.83695	0.00455473	0.821244	novel transcript	chr2	156788731	156865701	1	q24.1		35.38	lncRNA		1624
ENSG00000105708	150.225	0.000602515	0.00021258	2.83429	0.00459275	0.821244	zinc finger protein 14 [Source:HGNC Symbol;Acc:HGNC:12924]	chr19	19710472	19733112	-1	p13.11	ZNF14	42.04	protein_coding		2963
ENSG00000065457	126.252	-0.000537278	0.000190426	-2.82146	0.00478058	0.821244	adenosine deaminase tRNA specific 1 [Source:HGNC Symbol;Acc:HGNC:228]	chr16	75596868	75623300	-1	q23.1	ADAT1	44.58	protein_coding		6118
ENSG00000101307	104.03	-0.00147591	0.000523284	-2.82049	0.00479509	0.821244	signal regulatory protein beta 1 [Source:HGNC Symbol;Acc:HGNC:15928]	chr20	1561385	1620061	-1	p13	SIRPB1	43.93	protein_coding		8227
ENSG00000204310	166.886	-0.000745496	0.000264336	-2.82027	0.00479839	0.821244	1-acylglycerol-3-phosphate O-acyltransferase 1 [Source:HGNC Symbol;Acc:HGNC:324]	chr6	32168212	32178096	-1	p21.32	AGPAT1	50.57	protein_coding		3593
ENSG00000159713	87.1911	-0.00160906	0.000571081	-2.81757	0.00483892	0.821244	tubulin polymerization promoting protein family member 3 [Source:HGNC Symbol;Acc:HGNC:24162]	chr16	67389809	67393518	-1	q22.1	TPPP3	61.24	protein_coding		2601
ENSG00000260526	29.1111	0.00109868	0.000390043	2.81682	0.00485023	0.821244	novel transcript, antisense to AP1AR	chr4	112229561	112231596	-1	q25		35.9	lncRNA		2036
ENSG00000260545	7.13278	-0.00218591	0.000777087	-2.81295	0.00490897	0.821244	novel transcript, antisense to C16orf80	chr16	58116885	58119353	1	q21		44.75	lncRNA		415
ENSG00000244482	23.2093	-0.00190345	0.000677784	-2.80834	0.00497975	0.821244	leukocyte immunoglobulin like receptor A6 [Source:HGNC Symbol;Acc:HGNC:15495]	chr19	54236592	54242791	-1	q13.42	LILRA6	55.42	protein_coding		2718
ENSG00000136274	37.8838	-0.00185882	0.000661995	-2.8079	0.00498652	0.821244	NAC alpha domain containing [Source:HGNC Symbol;Acc:HGNC:22196]	chr7	45080437	45088969	-1	p13	NACAD	62.24	protein_coding		4973
ENSG00000012817	919.266	0.00112246	0.00040046	2.80293	0.005064	0.821244	lysine demethylase 5D [Source:HGNC Symbol;Acc:HGNC:11115]	chrY	19703865	19744939	-1	q11.223	KDM5D	38.66	protein_coding		9463
ENSG00000157214	104.068	-0.00116261	0.000414867	-2.80238	0.00507271	0.821244	STEAP2 metalloreductase [Source:HGNC Symbol;Acc:HGNC:17885]	chr7	90167590	90238137	1	q21.13	STEAP2	37.44	protein_coding		8720
ENSG00000176438	351.212	-0.00080375	0.000286851	-2.80198	0.00507905	0.821244	spectrin repeat containing nuclear envelope family member 3 [Source:HGNC Symbol;Acc:HGNC:19861]	chr14	95407266	95516650	-1	q32.13	SYNE3	50.38	protein_coding		18219
ENSG00000102007	421.013	-0.000859826	0.000306984	-2.80088	0.0050964	0.821244	proteolipid protein 2 [Source:HGNC Symbol;Acc:HGNC:9087]	chrX	49171898	49175235	1	p11.23	PLP2	54.07	protein_coding		1303
ENSG00000103855	79.1261	-0.00111993	0.000400012	-2.79973	0.00511452	0.821244	CD276 molecule [Source:HGNC Symbol;Acc:HGNC:19137]	chr15	73683966	73714514	1	q24.1	CD276	52.51	protein_coding		5482
ENSG00000104738	271.427	0.000561239	0.000200537	2.79867	0.00513128	0.821244	minichromosome maintenance complex component 4 [Source:HGNC Symbol;Acc:HGNC:6947]	chr8	47960185	47978160	1	q11.21	MCM4	45.8	protein_coding		6973
ENSG00000173546	132.43	-0.00129891	0.000464235	-2.79795	0.00514277	0.821244	chondroitin sulfate proteoglycan 4 [Source:HGNC Symbol;Acc:HGNC:2466]	chr15	75674322	75712848	-1	q24.2	CSPG4	59.29	protein_coding		8290
ENSG00000104332	233.645	-0.0020368	0.000728967	-2.79409	0.00520456	0.821244	secreted frizzled related protein 1 [Source:HGNC Symbol;Acc:HGNC:10776]	chr8	41261962	41309473	-1	p11.21	SFRP1	48.61	protein_coding		4733
ENSG00000105819	1748.13	0.000519746	0.000186121	2.79252	0.00522999	0.821244	peptidase, mitochondrial processing subunit beta [Source:HGNC Symbol;Acc:HGNC:9119]	chr7	103297435	103329511	1	q22.1	PMPCB	38.52	protein_coding		6273
ENSG00000101236	73.0679	-0.00119562	0.000428212	-2.79211	0.0052365	0.821244	ring finger protein 24 [Source:HGNC Symbol;Acc:HGNC:13779]	chr20	3927309	4015558	-1	p13	RNF24	40.49	protein_coding		7644
ENSG00000156521	58.2661	-0.000851523	0.000305202	-2.79003	0.00527035	0.821244	trypsin like peroxisomal matrix peptidase 1 [Source:HGNC Symbol;Acc:HGNC:28531]	chr10	70137981	70146700	-1	q22.1	TYSND1	53.28	protein_coding		4621
ENSG00000096060	8237.72	0.00103619	0.000371575	2.78865	0.00529275	0.821244	FKBP prolyl isomerase 5 [Source:HGNC Symbol;Acc:HGNC:3721]	chr6	35573585	35728583	-1	p21.31	FKBP5	41.97	protein_coding		10628
ENSG00000008517	385.72	-0.00152031	0.000546459	-2.78212	0.00540047	0.821244	interleukin 32 [Source:HGNC Symbol;Acc:HGNC:16830]	chr16	3065297	3082192	1	p13.3	IL32	53.36	protein_coding		3209
ENSG00000196182	591.541	-0.00101784	0.000366145	-2.77989	0.00543779	0.821244	serine/threonine kinase 40 [Source:HGNC Symbol;Acc:HGNC:21373]	chr1	36339624	36385924	-1	p34.3	STK40	52.29	protein_coding		5618
ENSG00000250899	213.477	-0.00102546	0.000368956	-2.77937	0.0054465	0.821244	novel transcript	chr12	3041437	3044950	1	p13.33		54.7	lncRNA		3514
ENSG00000172006	55.5577	-0.000963529	0.000346677	-2.77933	0.00544715	0.821244	zinc finger protein 554 [Source:HGNC Symbol;Acc:HGNC:26629]	chr19	2819868	2836735	1	p13.3	ZNF554	50.78	protein_coding		5653
ENSG00000127863	149.288	-0.000923458	0.00033226	-2.77932	0.00544726	0.821244	TNF receptor superfamily member 19 [Source:HGNC Symbol;Acc:HGNC:11915]	chr13	23570370	23676104	1	q12.12	TNFRSF19	40.19	protein_coding		5113
ENSG00000131355	30.352	-0.00205842	0.000741565	-2.77578	0.00550694	0.821244	adhesion G protein-coupled receptor E3 [Source:HGNC Symbol;Acc:HGNC:23647]	chr19	14619117	14690027	-1	p13.12	ADGRE3	43.9	protein_coding		2837
ENSG00000101265	93.8112	-0.00131272	0.000472942	-2.77564	0.00550929	0.821244	Ras association domain family member 2 [Source:HGNC Symbol;Acc:HGNC:9883]	chr20	4780023	4823608	-1	p13	RASSF2	49.01	protein_coding		5722
ENSG00000122641	200.478	-0.0014099	0.000508083	-2.77493	0.00552136	0.821244	inhibin subunit beta A [Source:HGNC Symbol;Acc:HGNC:6066]	chr7	41667168	41705834	-1	p14.1	INHBA	40.65	protein_coding		8284
ENSG00000116199	870.636	-0.000599561	0.000216317	-2.77168	0.00557682	0.821244	FAM20B glycosaminoglycan xylosylkinase [Source:HGNC Symbol;Acc:HGNC:23017]	chr1	179025804	179076567	1	q25.2	FAM20B	43.17	protein_coding		6046
ENSG00000268088	31.0755	0.00165813	0.000599767	2.76462	0.00569895	0.821244	lectin, galactoside-binding, soluble, 14 (LGALS14) pseudogene	chr19	39693925	39696258	1	q13.2		43.4	transcribed_unprocessed_pseudogene		363
ENSG00000101162	57.6659	-0.00181445	0.000656733	-2.76285	0.00572998	0.821244	tubulin beta 1 class VI [Source:HGNC Symbol;Acc:HGNC:16257]	chr20	59019429	59026654	1	q13.32	TUBB1	44.08	protein_coding		3321
ENSG00000172986	48.6441	-0.000931348	0.000337948	-2.75589	0.0058532	0.821244	glucoside xylosyltransferase 2 [Source:HGNC Symbol;Acc:HGNC:33383]	chr3	72888046	72998138	1	p13	GXYLT2	43.27	protein_coding		3683
ENSG00000226519	107.823	-0.00122732	0.000445551	-2.75462	0.00587599	0.821244	long intergenic non-protein coding RNA 390 [Source:HGNC Symbol;Acc:HGNC:42718]	chr13	44094822	44147762	-1	q14.11	LINC00390	41.08	lncRNA		5797
ENSG00000104325	2884.31	0.000573816	0.000208394	2.75352	0.00589584	0.821244	2,4-dienoyl-CoA reductase 1 [Source:HGNC Symbol;Acc:HGNC:2753]	chr8	90001405	90053633	1	q21.3	DECR1	38.07	protein_coding		5048
ENSG00000166825	36.6909	-0.00178112	0.000646998	-2.75289	0.00590712	0.821244	alanyl aminopeptidase, membrane [Source:HGNC Symbol;Acc:HGNC:500]	chr15	89784895	89815401	-1	q26.1	ANPEP	53.35	protein_coding		5046
ENSG00000144182	180.972	0.000618673	0.000224866	2.7513	0.00593598	0.821244	lipoyltransferase 1 [Source:HGNC Symbol;Acc:HGNC:29569]	chr2	99154955	99163157	1	q11.2	LIPT1	41.3	protein_coding		2279
ENSG00000142039	371.873	-0.000850529	0.000309319	-2.74968	0.00596529	0.821244	coiled-coil domain containing 97 [Source:HGNC Symbol;Acc:HGNC:28289]	chr19	41310172	41324873	1	q13.2	CCDC97	53.54	protein_coding		3828
ENSG00000100364	264.305	-0.000849794	0.000309177	-2.74857	0.00598566	0.821244	KIAA0930 [Source:HGNC Symbol;Acc:HGNC:1314]	chr22	45192244	45240894	-1	q13.31	KIAA0930	54.64	protein_coding		8238
ENSG00000165966	42.4751	-0.00232906	0.000847669	-2.7476	0.0060033	0.821244	PDZ domain containing ring finger 4 [Source:HGNC Symbol;Acc:HGNC:30552]	chr12	41188320	41574745	1	q12	PDZRN4	36.38	protein_coding		4872
ENSG00000263731	24.4203	-0.00118245	0.000430634	-2.74583	0.00603583	0.821244	novel transcript	chr17	81878425	81881106	-1	q25.3		43.7	lncRNA		2682
ENSG00000118898	162.196	-0.000817793	0.000298059	-2.74373	0.00607458	0.821244	periplakin [Source:HGNC Symbol;Acc:HGNC:9273]	chr16	4882507	4960741	-1	p13.3	PPL	53.44	protein_coding		7699
ENSG00000164574	240.704	-0.000689078	0.000251162	-2.74356	0.00607772	0.821244	polypeptide N-acetylgalactosaminyltransferase 10 [Source:HGNC Symbol;Acc:HGNC:19873]	chr5	154190730	154420984	1	q33.2	GALNT10	44.29	protein_coding		10496
ENSG00000165028	2459.45	0.000562991	0.000205277	2.74259	0.00609565	0.821244	nipsnap homolog 3B [Source:HGNC Symbol;Acc:HGNC:23641]	chr9	104764129	104777764	1	q31.1	NIPSNAP3B	37	protein_coding		5630
ENSG00000170921	675.333	-0.000526069	0.000191871	-2.74178	0.00611065	0.821244	tetratricopeptide repeat, ankyrin repeat and coiled-coil containing 2 [Source:HGNC Symbol;Acc:HGNC:30212]	chr17	63009556	63427699	1	q23.2	TANC2	37.68	protein_coding		22866
ENSG00000132950	678.587	0.000488094	0.000178102	2.74054	0.00613384	0.821244	zinc finger MYM-type containing 5 [Source:HGNC Symbol;Acc:HGNC:13029]	chr13	19823482	19863649	-1	q12.11	ZMYM5	42.62	protein_coding		3726
ENSG00000172819	47.6163	-0.00111192	0.000405999	-2.73873	0.00616775	0.821244	retinoic acid receptor gamma [Source:HGNC Symbol;Acc:HGNC:9866]	chr12	53210567	53232980	-1	q13.13	RARG	56.33	protein_coding		5127
ENSG00000276168	363.099	-0.00146202	0.000534084	-2.73744	0.006192	0.821244	RNA component of signal recognition particle 7SL1 [Source:HGNC Symbol;Acc:HGNC:10038]	chr14	49586580	49586878	1	q21.3	RN7SL1	62.88	misc_RNA		299
ENSG00000141522	39.8434	-0.00149578	0.000546553	-2.73675	0.0062049	0.821244	Rho GDP dissociation inhibitor alpha [Source:HGNC Symbol;Acc:HGNC:678]	chr17	81867721	81871378	-1	q25.3	ARHGDIA	68.15	protein_coding		2875
ENSG00000251593	11.4949	-0.00180609	0.000660172	-2.73578	0.00622326	0.821244	moesin pseudogene 1 [Source:HGNC Symbol;Acc:HGNC:7374]	chr5	25909503	25911234	1	p14.1	MSNP1	52.37	processed_pseudogene		1732
ENSG00000126391	48.568	-0.000930128	0.000340704	-2.73002	0.00633308	0.821244	FERM domain containing 8 [Source:HGNC Symbol;Acc:HGNC:25462]	chr11	65386621	65413525	1	q13.1	FRMD8	56.25	protein_coding		4069
ENSG00000135074	225.956	-0.000843294	0.000309189	-2.72744	0.00638288	0.821244	ADAM metallopeptidase domain 19 [Source:HGNC Symbol;Acc:HGNC:197]	chr5	157395534	157575775	-1	q33.3	ADAM19	44.66	protein_coding		7704
ENSG00000287268	14.5768	-0.00246797	0.000905012	-2.72701	0.0063912	0.821244	novel transcript, antisense to METTL24	chr6	110341973	110354563	1	q21		40.24	lncRNA		2129
ENSG00000235300	16.8818	-0.00221805	0.000813881	-2.72527	0.00642488	0.821244	uncharacterized LOC105371807 [Source:NCBI gene (formerly Entrezgene);Acc:105371807]	chr17	48294335	48308762	1	q21.32	THRA1/BTR	36.23	lncRNA		1570
ENSG00000096696	92.1848	-0.00149712	0.000549642	-2.72381	0.0064533	0.821244	desmoplakin [Source:HGNC Symbol;Acc:HGNC:3052]	chr6	7541617	7586714	1	p24.3	DSP	42.3	protein_coding		13340
ENSG00000274536	55.5547	-0.00150998	0.000554402	-2.72362	0.00645715	0.821244	MIR223 host gene [Source:HGNC Symbol;Acc:HGNC:54520]	chrX	66015461	66020422	1	q12	MIR223HG	43.47	lncRNA		4053
ENSG00000068323	112.806	-0.000934683	0.000343388	-2.72194	0.00648991	0.821244	transcription factor binding to IGHM enhancer 3 [Source:HGNC Symbol;Acc:HGNC:11752]	chrX	49028726	49043410	-1	p11.23	TFE3	52.48	protein_coding		4207
ENSG00000226025	99.6826	0.00152916	0.000562052	2.72068	0.0065147	0.821244	galectin 14 pseudogene [Source:NCBI gene (formerly Entrezgene);Acc:400696]	chr19	39679374	39686373	1	q13.2	LGALS17A	46.66	transcribed_unprocessed_pseudogene		2570
ENSG00000123358	153.678	-0.00182476	0.000670938	-2.71971	0.00653387	0.821244	nuclear receptor subfamily 4 group A member 1 [Source:HGNC Symbol;Acc:HGNC:7980]	chr12	52022832	52059507	1	q13.13	NR4A1	56.01	protein_coding		7295
ENSG00000197860	215.911	-0.000595742	0.000219243	-2.71727	0.00658236	0.821244	small glutamine rich tetratricopeptide repeat containing beta [Source:HGNC Symbol;Acc:HGNC:23567]	chr5	65665928	65723035	-1	q12.3	SGTB	39.79	protein_coding		5727
ENSG00000000005	19.5805	-0.00231044	0.00085085	-2.71544	0.00661872	0.821244	tenomodulin [Source:HGNC Symbol;Acc:HGNC:17757]	chrX	100584936	100599885	1	q22.1	TNMD	40.78	protein_coding		1476
ENSG00000173548	134.777	-0.00102689	0.000378575	-2.71251	0.00667767	0.821244	sorting nexin 33 [Source:HGNC Symbol;Acc:HGNC:28468]	chr15	75647912	75662301	1	q24.2	SNX33	56.21	protein_coding		8002
ENSG00000174705	107.131	-0.00110556	0.000407638	-2.71211	0.00668571	0.821244	SH3 and PX domains 2B [Source:HGNC Symbol;Acc:HGNC:29242]	chr5	172325000	172454525	-1	q35.1	SH3PXD2B	48.3	protein_coding		8244
ENSG00000168477	346.003	-0.00107907	0.000398303	-2.70917	0.00674523	0.821244	tenascin XB [Source:HGNC Symbol;Acc:HGNC:11976]	chr6	32041153	32115334	-1	p21.32	TNXB	54.31	protein_coding		15909
ENSG00000184402	278.503	0.000550756	0.0002033	2.70908	0.00674709	0.821244	SS18L1 subunit of BAF chromatin remodeling complex [Source:HGNC Symbol;Acc:HGNC:15592]	chr20	62143769	62182514	1	q13.33	SS18L1	55	protein_coding		5150
ENSG00000123384	808.714	-0.000974421	0.000359763	-2.70851	0.00675861	0.821244	LDL receptor related protein 1 [Source:HGNC Symbol;Acc:HGNC:6692]	chr12	57128483	57213361	1	q13.3	LRP1	56.24	protein_coding		20859
ENSG00000167261	35.9442	-0.00102286	0.000377831	-2.7072	0.00678539	0.821244	dipeptidase 2 [Source:HGNC Symbol;Acc:HGNC:23028]	chr16	67987394	68000586	-1	q22.1	DPEP2	54.36	protein_coding		3498
ENSG00000267507	8.47987	-0.00195558	0.000722439	-2.70691	0.00679118	0.821244	nuclear transport factor 2, pseudogene	chr19	55119250	55120383	-1	q13.42		51.32	processed_pseudogene		488
ENSG00000171617	149.059	-0.00103614	0.000383197	-2.70394	0.00685229	0.821244	ectodermal-neural cortex 1 [Source:HGNC Symbol;Acc:HGNC:3345]	chr5	74627406	74641424	-1	q13.3	ENC1	45.65	protein_coding		8282
ENSG00000178082	16.4631	-0.00121069	0.000447838	-2.70341	0.00686313	0.821244	twinfilin 1 pseudogene 1 [Source:HGNC Symbol;Acc:HGNC:21736]	chr17	29203426	29204474	-1	q11.2	TWF1P1	39.47	processed_pseudogene		1049
ENSG00000174130	69.5869	-0.00113571	0.000420124	-2.70329	0.00686578	0.821244	toll like receptor 6 [Source:HGNC Symbol;Acc:HGNC:16711]	chr4	38823715	38856817	-1	p14	TLR6	39.76	protein_coding		6035
ENSG00000141510	119.955	-0.00089191	0.000329983	-2.7029	0.00687382	0.821244	tumor protein p53 [Source:HGNC Symbol;Acc:HGNC:11998]	chr17	7661779	7687538	-1	p13.1	TP53	48.85	protein_coding		5676
ENSG00000265735	236.617	-0.0015018	0.00055571	-2.70249	0.00688233	0.821244	RNA, 7SL, cytoplasmic 5, pseudogene [Source:HGNC Symbol;Acc:HGNC:10040]	chr9	9442060	9442380	1	p23	RN7SL5P	57.63	misc_RNA		321
ENSG00000120669	11.9588	-0.00219982	0.000814296	-2.7015	0.00690275	0.821244	spermatogenesis and oogenesis specific basic helix-loop-helix 2 [Source:HGNC Symbol;Acc:HGNC:26026]	chr13	36168217	36214588	-1	q13.3	SOHLH2	37.68	protein_coding		3363
ENSG00000165480	27.4201	-0.00128605	0.000476316	-2.7	0.00693391	0.821244	spindle and kinetochore associated complex subunit 3 [Source:HGNC Symbol;Acc:HGNC:20262]	chr13	21153595	21176552	-1	q12.11	SKA3	39.77	protein_coding		2998
ENSG00000186517	89.1999	-0.00110696	0.000410026	-2.69974	0.00693944	0.821244	Rho GTPase activating protein 30 [Source:HGNC Symbol;Acc:HGNC:27414]	chr1	161046946	161069970	-1	q23.3	ARHGAP30	49.52	protein_coding		5064
ENSG00000116459	6651.16	0.000653736	0.000242173	2.69946	0.0069452	0.821244	ATP synthase peripheral stalk-membrane subunit b [Source:HGNC Symbol;Acc:HGNC:840]	chr1	111448864	111462773	1	p13.2	ATP5PB	39.38	protein_coding		3138
ENSG00000139514	69.2016	-0.00104773	0.000388487	-2.69694	0.00699797	0.821244	solute carrier family 7 member 1 [Source:HGNC Symbol;Acc:HGNC:11057]	chr13	29509414	29595688	-1	q12.3	SLC7A1	47.44	protein_coding		7688
ENSG00000173641	8116.85	-0.00122449	0.000454166	-2.69612	0.00701522	0.821244	heat shock protein family B (small) member 7 [Source:HGNC Symbol;Acc:HGNC:5249]	chr1	16014028	16019594	-1	p36.13	HSPB7	61.04	protein_coding		3193
ENSG00000100504	92.8526	-0.00109891	0.000407813	-2.69463	0.00704666	0.821244	glycogen phosphorylase L [Source:HGNC Symbol;Acc:HGNC:9725]	chr14	50857891	50944483	-1	q22.1	PYGL	42.37	protein_coding		4546
ENSG00000148459	157.65	0.000599843	0.000222613	2.69456	0.00704814	0.821244	decaprenyl diphosphate synthase subunit 1 [Source:HGNC Symbol;Acc:HGNC:17759]	chr10	26697701	26746798	1	p12.1	PDSS1	44.16	protein_coding		1913
ENSG00000162267	34.4084	-0.00165668	0.000615072	-2.69347	0.00707122	0.821244	inter-alpha-trypsin inhibitor heavy chain 3 [Source:HGNC Symbol;Acc:HGNC:6168]	chr3	52794768	52809009	1	p21.1	ITIH3	55.72	protein_coding		5921
ENSG00000105281	23.4228	-0.00174791	0.000649384	-2.69164	0.00711017	0.821244	solute carrier family 1 member 5 [Source:HGNC Symbol;Acc:HGNC:10943]	chr19	46774883	46788594	-1	q13.32	SLC1A5	54.4	protein_coding		3332
ENSG00000145423	39.0437	-0.00176858	0.000657168	-2.69121	0.00711927	0.821244	secreted frizzled related protein 2 [Source:HGNC Symbol;Acc:HGNC:10777]	chr4	153780591	153789083	-1	q31.3	SFRP2	42.87	protein_coding		1996
ENSG00000115137	417.174	0.000483958	0.000179843	2.691	0.00712383	0.821244	DnaJ heat shock protein family (Hsp40) member C27 [Source:HGNC Symbol;Acc:HGNC:30290]	chr2	24943636	24972094	-1	p23.3	DNAJC27	40.71	protein_coding		5624
ENSG00000198858	51.0087	-0.00131073	0.000487305	-2.68976	0.00715042	0.821244	R3H domain containing 4 [Source:HGNC Symbol;Acc:HGNC:28270]	chr19	896503	913245	-1	p13.3	R3HDM4	58.93	protein_coding		2957
ENSG00000259834	33.0092	-0.00186167	0.000692638	-2.6878	0.00719244	0.821244	novel transcript	chr1	110653560	110657040	-1	p13.3		31.03	lncRNA		3481
ENSG00000134030	209.502	-0.000965372	0.000359341	-2.68651	0.00722027	0.821244	cap binding complex dependent translation initiation factor [Source:HGNC Symbol;Acc:HGNC:23925]	chr18	48539031	48863217	1	q21.1	CTIF	50.34	protein_coding		8115
ENSG00000184254	34.3362	-0.00116019	0.000432055	-2.68527	0.00724711	0.821244	aldehyde dehydrogenase 1 family member A3 [Source:HGNC Symbol;Acc:HGNC:409]	chr15	100877714	100916626	1	q26.3	ALDH1A3	48.81	protein_coding		5335
ENSG00000251223	81.1547	-0.00363061	0.00135288	-2.68362	0.00728289	0.821244	MT-CO1 pseudogene 9 [Source:HGNC Symbol;Acc:HGNC:52011]	chr4	155459704	155461237	-1	q32.1	MTCO1P9	41.92	unprocessed_pseudogene		1534
ENSG00000156427	17.5772	-0.00152828	0.000570411	-2.67926	0.00737859	0.821244	fibroblast growth factor 18 [Source:HGNC Symbol;Acc:HGNC:3674]	chr5	171419647	171457626	1	q35.1	FGF18	54.87	protein_coding		1998
ENSG00000135324	35.0896	-0.00160025	0.000597284	-2.67922	0.00737947	0.821244	melanocortin 2 receptor accessory protein 2 [Source:HGNC Symbol;Acc:HGNC:21232]	chr6	84033772	84090881	1	q14.2	MRAP2	42.29	protein_coding		2137
ENSG00000174807	155.775	-0.0013152	0.000491186	-2.67761	0.00741503	0.821244	CD248 molecule [Source:HGNC Symbol;Acc:HGNC:18219]	chr11	66314494	66317044	-1	q13.2	CD248	65.39	protein_coding		2551
ENSG00000233588	9.78963	-0.00159175	0.000595093	-2.67479	0.00747767	0.821244	cytochrome P450 family 51 subfamily A member 1 pseudogene 2 [Source:HGNC Symbol;Acc:HGNC:20251]	chr13	28722386	28724021	-1	q12.3	CYP51A1P2	43.28	processed_pseudogene		1499
ENSG00000110446	53.1129	-0.00114313	0.000427608	-2.67331	0.00751058	0.821244	solute carrier family 15 member 3 [Source:HGNC Symbol;Acc:HGNC:18068]	chr11	60937060	60952653	-1	q12.2	SLC15A3	52.91	protein_coding		6949
ENSG00000198919	1959.21	0.000609653	0.000228339	2.66995	0.00758626	0.821244	DAZ interacting zinc finger protein 3 [Source:HGNC Symbol;Acc:HGNC:30938]	chr3	108589705	108694840	1	q13.13	DZIP3	35.7	protein_coding		6943
ENSG00000003509	524.889	0.000511863	0.000191786	2.66893	0.00760926	0.821244	NADH:ubiquinone oxidoreductase complex assembly factor 7 [Source:HGNC Symbol;Acc:HGNC:28816]	chr2	37231631	37253403	1	p22.2	NDUFAF7	38.97	protein_coding		3651
ENSG00000102265	116.263	-0.00163112	0.000611199	-2.66872	0.00761412	0.821244	TIMP metallopeptidase inhibitor 1 [Source:HGNC Symbol;Acc:HGNC:11820]	chrX	47582408	47586789	1	p11.3	TIMP1	53.47	protein_coding		1446
ENSG00000103495	11.6302	-0.00151883	0.000569386	-2.66748	0.00764223	0.821244	MYC associated zinc finger protein [Source:HGNC Symbol;Acc:HGNC:6914]	chr16	29806106	29811164	1	p11.2	MAZ	66.53	protein_coding		3512
ENSG00000014641	6166.26	0.000602039	0.000225729	2.66709	0.00765108	0.821244	malate dehydrogenase 1 [Source:HGNC Symbol;Acc:HGNC:6970]	chr2	63588609	63607197	1	p15	MDH1	38.05	protein_coding		4990
ENSG00000089057	223.194	-0.00061058	0.000229062	-2.66556	0.00768602	0.821244	solute carrier family 23 member 2 [Source:HGNC Symbol;Acc:HGNC:10973]	chr20	4852356	5010293	-1	p13	SLC23A2	44.93	protein_coding		7526
ENSG00000165702	26.0883	-0.00229026	0.000860115	-2.66274	0.00775074	0.821244	growth factor independent 1B transcriptional repressor [Source:HGNC Symbol;Acc:HGNC:4238]	chr9	132944000	132991687	1	q34.13	GFI1B	49.15	protein_coding		6104
ENSG00000111846	276.778	-0.00123624	0.000464637	-2.66067	0.00779859	0.821244	glucosaminyl (N-acetyl) transferase 2 (I blood group) [Source:HGNC Symbol;Acc:HGNC:4204]	chr6	10492223	10629368	1	p24.3	GCNT2	43.51	protein_coding		9230
ENSG00000007384	89.8993	-0.000935626	0.000351774	-2.65973	0.00782024	0.821244	rhomboid 5 homolog 1 [Source:HGNC Symbol;Acc:HGNC:20561]	chr16	58059	76355	-1	p13.3	RHBDF1	61.15	protein_coding		4914
ENSG00000102290	45.7718	-0.00172846	0.000649865	-2.65973	0.00782039	0.821244	protocadherin 11 X-linked [Source:HGNC Symbol;Acc:HGNC:8656]	chrX	91779261	92623230	1	q21.31	PCDH11X	35.82	protein_coding		11799
ENSG00000077420	40.1352	-0.00152077	0.000572226	-2.65764	0.00786908	0.821244	amyloid beta precursor protein binding family B member 1 interacting protein [Source:HGNC Symbol;Acc:HGNC:17379]	chr10	26438341	26567803	1	p12.1	APBB1IP	41.53	protein_coding		3843
ENSG00000065308	198.656	-0.000913391	0.000343802	-2.65674	0.00789006	0.821244	translocation associated membrane protein 2 [Source:HGNC Symbol;Acc:HGNC:16855]	chr6	52497408	52577060	-1	p12.2	TRAM2	46.66	protein_coding		7047
ENSG00000075624	4084.25	-0.000871611	0.000328111	-2.65645	0.00789674	0.821244	actin beta [Source:HGNC Symbol;Acc:HGNC:132]	chr7	5526409	5563902	-1	p22.1	ACTB	56.77	protein_coding		4405
ENSG00000175115	412.086	-0.000769059	0.000289614	-2.65546	0.00791999	0.821244	phosphofurin acidic cluster sorting protein 1 [Source:HGNC Symbol;Acc:HGNC:30032]	chr11	66070272	66244744	1	q13.1	PACS1	43.99	protein_coding		9587
ENSG00000169403	41.1917	-0.00138506	0.000521786	-2.65447	0.00794332	0.821244	platelet activating factor receptor [Source:HGNC Symbol;Acc:HGNC:9582]	chr1	28147166	28193936	-1	p35.3	PTAFR	48	protein_coding		4208
ENSG00000132561	236.602	-0.000903661	0.000340476	-2.65411	0.00795176	0.821244	matrilin 2 [Source:HGNC Symbol;Acc:HGNC:6908]	chr8	97868840	98036724	1	q22.1	MATN2	44.73	protein_coding		6941
ENSG00000104549	47.1902	-0.00114142	0.000430242	-2.65297	0.00797868	0.821244	squalene epoxidase [Source:HGNC Symbol;Acc:HGNC:11279]	chr8	124998497	125022283	1	q24.13	SQLE	37.59	protein_coding		4305
ENSG00000079308	6657.61	-0.000778026	0.00029336	-2.65212	0.0079987	0.821244	tensin 1 [Source:HGNC Symbol;Acc:HGNC:11973]	chr2	217799588	218033982	-1	q35	TNS1	52.84	protein_coding		16281
ENSG00000140332	85.3029	-0.00105213	0.000396929	-2.65067	0.00803315	0.821244	TLE family member 3, transcriptional corepressor [Source:HGNC Symbol;Acc:HGNC:11839]	chr15	70047790	70098176	-1	q23	TLE3	52.15	protein_coding		12634
ENSG00000154188	1809.11	0.00057819	0.000218158	2.65033	0.00804138	0.821244	angiopoietin 1 [Source:HGNC Symbol;Acc:HGNC:484]	chr8	107249482	107498055	-1	q23.1	ANGPT1	36.05	protein_coding		7128
ENSG00000008394	119.842	-0.00159031	0.000600099	-2.65008	0.00804724	0.821244	microsomal glutathione S-transferase 1 [Source:HGNC Symbol;Acc:HGNC:7061]	chr12	16347142	16609259	1	p12.3	MGST1	36.94	protein_coding		7441
ENSG00000229267	21.3974	-0.00186292	0.000703057	-2.64974	0.00805549	0.821244	small nucleolar RNA host gene 31 [Source:HGNC Symbol;Acc:HGNC:54196]	chr2	214810181	214963575	1	q35	SNHG31	38.52	lncRNA		2553
ENSG00000225549	57.7463	0.00100333	0.000378954	2.64764	0.00810559	0.821244	selenoprotein K pseudogene 3 [Source:HGNC Symbol;Acc:HGNC:53726]	chr6	118757518	118783420	1	q22.31	SELENOKP3	40.98	transcribed_processed_pseudogene		1179
ENSG00000271109	27.2095	0.000897363	0.000339028	2.64687	0.00812413	0.821244	novel transcript	chr19	34849046	34860747	-1	q13.11		45.46	lncRNA		1247
ENSG00000159216	205.41	-0.000944801	0.000357071	-2.64598	0.00814551	0.821244	RUNX family transcription factor 1 [Source:HGNC Symbol;Acc:HGNC:10471]	chr21	34787801	36004667	-1	q22.12	RUNX1	41.54	protein_coding		15574
ENSG00000186367	20.9699	-0.00245681	0.000928518	-2.64595	0.0081462	0.821244	membrane integral NOTCH2 associated receptor 2 [Source:HGNC Symbol;Acc:HGNC:33914]	chr5	129748094	129766732	1	q23.3	MINAR2	35.75	protein_coding		2339
ENSG00000106484	117.151	-0.000798211	0.00030169	-2.6458	0.00814982	0.821244	mesoderm specific transcript [Source:HGNC Symbol;Acc:HGNC:7028]	chr7	130486171	130506465	1	q32.2	MEST	44.95	protein_coding		4767
ENSG00000067182	479.246	-0.00082458	0.000311695	-2.64547	0.0081578	0.821244	TNF receptor superfamily member 1A [Source:HGNC Symbol;Acc:HGNC:11916]	chr12	6328757	6342114	-1	p13.31	TNFRSF1A	54.08	protein_coding		4005
ENSG00000077782	326.749	-0.000732702	0.000277139	-2.64381	0.00819797	0.821244	fibroblast growth factor receptor 1 [Source:HGNC Symbol;Acc:HGNC:3688]	chr8	38400215	38468834	-1	p11.23	FGFR1	49.49	protein_coding		17201
ENSG00000125841	27.7645	-0.00150718	0.000570138	-2.64353	0.00820458	0.821244	neurensin 2 [Source:HGNC Symbol;Acc:HGNC:16229]	chr20	346782	359660	1	p13	NRSN2	51.94	protein_coding		2933
ENSG00000099194	258.312	-0.00186724	0.0007066	-2.64256	0.00822809	0.821244	stearoyl-CoA desaturase [Source:HGNC Symbol;Acc:HGNC:10571]	chr10	100347233	100364826	1	q24.31	SCD	46.86	protein_coding		5245
ENSG00000175445	3065.04	0.000932881	0.000353127	2.64177	0.00824737	0.821244	lipoprotein lipase [Source:HGNC Symbol;Acc:HGNC:6677]	chr8	19901717	19967259	1	p21.3	LPL	40.01	protein_coding		4131
ENSG00000103111	189.943	-0.000469196	0.000177686	-2.64059	0.00827627	0.821244	MON1 homolog B, secretory trafficking associated [Source:HGNC Symbol;Acc:HGNC:25020]	chr16	77190835	77202398	1	q23.1	MON1B	49.32	protein_coding		6935
ENSG00000166788	262.702	0.000419083	0.000158952	2.63653	0.00837576	0.826227	serum amyloid A like 1 [Source:HGNC Symbol;Acc:HGNC:25158]	chr11	18069935	18106087	-1	p15.1	SAAL1	39.76	protein_coding		3066
ENSG00000135472	21.143	-0.00176273	0.00066892	-2.63519	0.00840906	0.826227	Fas apoptotic inhibitory molecule 2 [Source:HGNC Symbol;Acc:HGNC:17067]	chr12	49866896	49904217	-1	q13.12	FAIM2	53.98	protein_coding		6057
ENSG00000114554	243.176	-0.000925139	0.000351218	-2.63409	0.0084363	0.826227	plexin A1 [Source:HGNC Symbol;Acc:HGNC:9099]	chr3	126982693	127037389	1	q21.3	PLXNA1	62.29	protein_coding		11235
ENSG00000185985	27.8484	-0.00227607	0.000864799	-2.63191	0.00849063	0.826227	SLIT and NTRK like family member 2 [Source:HGNC Symbol;Acc:HGNC:13449]	chrX	145817829	145829856	1	q27.3	SLITRK2	44.16	protein_coding		11884
ENSG00000168004	26.8633	-0.00193743	0.000736229	-2.63156	0.00849936	0.826227	phospholipase A and acyltransferase 5 [Source:HGNC Symbol;Acc:HGNC:24978]	chr11	63461404	63491194	-1	q12.3	PLAAT5	40.25	protein_coding		3268
ENSG00000138029	12105.5	0.000743269	0.000282493	2.6311	0.00851084	0.826227	hydroxyacyl-CoA dehydrogenase trifunctional multienzyme complex subunit beta [Source:HGNC Symbol;Acc:HGNC:4803]	chr2	26243170	26290465	1	p23.3	HADHB	41.22	protein_coding		4277
ENSG00000152382	309.052	0.000366951	0.000139631	2.628	0.00858876	0.829694	transcriptional adaptor 1 [Source:HGNC Symbol;Acc:HGNC:30631]	chr1	166856510	166876264	-1	q24.1	TADA1	40.88	protein_coding		2900
ENSG00000149428	144.582	-0.000969552	0.000369039	-2.62723	0.00860826	0.829694	hypoxia up-regulated 1 [Source:HGNC Symbol;Acc:HGNC:16931]	chr11	119044188	119057227	-1	q23.3	HYOU1	54.02	protein_coding		7723
ENSG00000170439	23.1122	-0.00162735	0.000619719	-2.62595	0.00864078	0.829854	methyltransferase like 7B [Source:HGNC Symbol;Acc:HGNC:28276]	chr12	55681678	55684611	1	q13.2	METTL7B	52.62	protein_coding		1374
ENSG00000105426	277.292	-0.000881308	0.000335852	-2.6241	0.00868793	0.831413	protein tyrosine phosphatase receptor type S [Source:HGNC Symbol;Acc:HGNC:9681]	chr19	5158495	5340803	-1	p13.3	PTPRS	52.47	protein_coding		8565
ENSG00000254366	46.252	-0.00235656	0.000899924	-2.61862	0.00882866	0.838256	novel transcript	chr8	77399072	77537290	1	q21.13		33.33	lncRNA		1742
ENSG00000122574	1358.97	-0.000734127	0.000280422	-2.61794	0.00884631	0.838256	WAS/WASL interacting protein family member 3 [Source:HGNC Symbol;Acc:HGNC:22004]	chr7	29806486	29917066	1	p14.3	WIPF3	42.58	protein_coding		6065
ENSG00000111799	1178.44	-0.000766694	0.000292891	-2.61768	0.00885295	0.838256	collagen type XII alpha 1 chain [Source:HGNC Symbol;Acc:HGNC:2188]	chr6	75084326	75206267	-1	q14.1	COL12A1	36.91	protein_coding		18860
ENSG00000134240	194.298	0.00208632	0.000797546	2.61592	0.00889873	0.839634	3-hydroxy-3-methylglutaryl-CoA synthase 2 [Source:HGNC Symbol;Acc:HGNC:5008]	chr1	119748002	119768905	-1	p12	HMGCS2	41.87	protein_coding		2565
ENSG00000003249	131.263	-0.00130772	0.000500298	-2.61389	0.00895187	0.841695	dysbindin domain containing 1 [Source:HGNC Symbol;Acc:HGNC:28455]	chr16	90004871	90019890	-1	q24.3	DBNDD1	59.3	protein_coding		4462
ENSG00000117676	31.6215	-0.00170923	0.000654973	-2.60962	0.00906424	0.849291	ribosomal protein S6 kinase A1 [Source:HGNC Symbol;Acc:HGNC:10430]	chr1	26529761	26575030	1	p36.11	RPS6KA1	53.51	protein_coding		5884
ENSG00000234369	24.5227	-0.00109087	0.000418912	-2.60406	0.00921269	0.858891	TatD DNase domain containing 1 pseudogene 1 [Source:HGNC Symbol;Acc:HGNC:45058]	chr10	63222155	63223045	1	q21.3	TATDN1P1	35.8	processed_pseudogene		891
ENSG00000200714	10.0257	-0.0012651	0.000485941	-2.60339	0.00923058	0.858891	Y RNA [Source:RFAM;Acc:RF00019]	chr8	65592731	65592820	1	q13.1	Y_RNA	41.11	misc_RNA		90
ENSG00000110651	256.716	-0.00111954	0.000430885	-2.59824	0.00937022	0.863485	CD81 molecule [Source:HGNC Symbol;Acc:HGNC:1701]	chr11	2376177	2397397	1	p15.5	CD81	63.43	protein_coding		7356
ENSG00000136143	6661.9	0.000728464	0.000280501	2.59701	0.00940405	0.863485	succinate-CoA ligase ADP-forming subunit beta [Source:HGNC Symbol;Acc:HGNC:11448]	chr13	47745736	48037968	-1	q14.2	SUCLA2	40.06	protein_coding		8879
ENSG00000246022	78.139	0.00127811	0.000492161	2.59694	0.00940587	0.863485	ALDH1L1 antisense RNA 2 [Source:HGNC Symbol;Acc:HGNC:42446]	chr3	126180012	126210169	1	q21.3	ALDH1L1-AS2	44.66	lncRNA		2772
ENSG00000160410	46.9706	-0.00108629	0.000418598	-2.59506	0.00945736	0.863485	SH3KBP1 binding protein 1 [Source:HGNC Symbol;Acc:HGNC:19214]	chr19	40576853	40591399	1	q13.2	SHKBP1	53.52	protein_coding		3934
ENSG00000147454	1514.51	-0.000535485	0.000206431	-2.59401	0.00948646	0.863485	solute carrier family 25 member 37 [Source:HGNC Symbol;Acc:HGNC:29786]	chr8	23528956	23575463	1	p21.2	SLC25A37	48.38	protein_coding		7996
ENSG00000124067	139.896	-0.000779441	0.000300922	-2.59017	0.00959275	0.863485	solute carrier family 12 member 4 [Source:HGNC Symbol;Acc:HGNC:10913]	chr16	67943474	67969601	-1	q22.1	SLC12A4	56.91	protein_coding		8298
ENSG00000052749	219.665	-0.0010026	0.000387117	-2.58992	0.00959972	0.863485	ribosomal RNA processing 12 homolog [Source:HGNC Symbol;Acc:HGNC:29100]	chr10	97356358	97426076	-1	q24.1	RRP12	50.49	protein_coding		8529
ENSG00000005961	17.6959	-0.00206818	0.000798759	-2.58924	0.00961877	0.863485	integrin subunit alpha 2b [Source:HGNC Symbol;Acc:HGNC:6138]	chr17	44372180	44389649	-1	q21.31	ITGA2B	54.81	protein_coding		5695
ENSG00000280055	12.1127	-0.00183566	0.000709213	-2.5883	0.00964506	0.863485	transmembrane protein 75 [Source:HGNC Symbol;Acc:HGNC:32295]	chr8	127946559	127948723	-1	q24.21	TMEM75	45.96	lncRNA		2165
ENSG00000158186	1046.25	-0.000571452	0.000220811	-2.58797	0.00965446	0.863485	muscle RAS oncogene homolog [Source:HGNC Symbol;Acc:HGNC:7227]	chr3	138347648	138405534	1	q22.3	MRAS	48.52	protein_coding		6258
ENSG00000129473	267.496	-0.000530132	0.000204931	-2.58688	0.00968501	0.863485	BCL2 like 2 [Source:HGNC Symbol;Acc:HGNC:995]	chr14	23298790	23311751	1	q11.2	BCL2L2	51.4	protein_coding		4840
ENSG00000181830	27.0559	-0.00124749	0.000482469	-2.58564	0.00971984	0.863485	solute carrier family 35 member C1 [Source:HGNC Symbol;Acc:HGNC:20197]	chr11	45804072	45813016	1	p11.2	SLC35C1	56.94	protein_coding		3875
ENSG00000083123	382.916	0.000518889	0.00020073	2.58501	0.00973765	0.863485	branched chain keto acid dehydrogenase E1 subunit beta [Source:HGNC Symbol;Acc:HGNC:987]	chr6	80106647	80346270	1	q14.1	BCKDHB	36.82	protein_coding		4071
ENSG00000002586	1090.57	-0.000639118	0.000247318	-2.5842	0.00976052	0.863485	CD99 molecule (Xg blood group) [Source:HGNC Symbol;Acc:HGNC:7082]	chrX	2691187	2741309	1	p22.33	CD99	47.38	protein_coding		4858
ENSG00000165131	25.071	-0.00176065	0.000681358	-2.58403	0.00976524	0.863485	LLLL and CFNLAS motif containing 1 [Source:HGNC Symbol;Acc:HGNC:21750]	chr7	142939343	142940868	1	q34	LLCFC1	53.87	protein_coding		929
ENSG00000119771	114.214	-0.000578523	0.000224203	-2.58035	0.00987008	0.863485	kelch like family member 29 [Source:HGNC Symbol;Acc:HGNC:29404]	chr2	23385179	23708611	1	p24.1	KLHL29	50.5	protein_coding		11109
ENSG00000100368	45.1522	-0.00142741	0.000553429	-2.57922	0.00990247	0.863485	colony stimulating factor 2 receptor subunit beta [Source:HGNC Symbol;Acc:HGNC:2436]	chr22	36913628	36940439	1	q12.3	CSF2RB	51.95	protein_coding		4990
ENSG00000245729	7.34329	-0.00207436	0.000804562	-2.57825	0.00993018	0.863485	long intergenic non-protein coding RNA 2226 [Source:HGNC Symbol;Acc:HGNC:53095]	chr5	8333481	8457558	-1	p15.31	LINC02226	38.94	lncRNA		1587
ENSG00000148677	534.064	-0.00211793	0.000822086	-2.57629	0.00998665	0.863485	ankyrin repeat domain 1 [Source:HGNC Symbol;Acc:HGNC:15819]	chr10	90912096	90921087	-1	q23.31	ANKRD1	39.58	protein_coding		1790
ENSG00000038427	1474.07	-0.00074774	0.000290466	-2.57428	0.0100449	0.863485	versican [Source:HGNC Symbol;Acc:HGNC:2464]	chr5	83471618	83582303	1	q14.2	VCAN	37.18	protein_coding		14678
ENSG00000110092	375.939	-0.00175057	0.000680218	-2.57354	0.0100665	0.863485	cyclin D1 [Source:HGNC Symbol;Acc:HGNC:1582]	chr11	69641156	69654474	1	q13.3	CCND1	58.63	protein_coding		4761
ENSG00000100147	183.464	-0.000655944	0.000254948	-2.57285	0.0100865	0.863485	coiled-coil domain containing 134 [Source:HGNC Symbol;Acc:HGNC:26185]	chr22	41800679	41832164	1	q13.2	CCDC134	49.37	protein_coding		7135
ENSG00000159714	18.8558	-0.00116752	0.000453797	-2.57278	0.0100886	0.863485	zinc finger DHHC-type containing 1 [Source:HGNC Symbol;Acc:HGNC:17916]	chr16	67394152	67416833	-1	q22.1	ZDHHC1	55.52	protein_coding		3531
ENSG00000124279	149.897	0.000466692	0.000181416	2.57249	0.0100968	0.863485	FAST kinase domains 3 [Source:HGNC Symbol;Acc:HGNC:28758]	chr5	7859159	7869037	-1	p15.31	FASTKD3	37.73	protein_coding		2857
ENSG00000138613	139.927	-0.000606375	0.000236067	-2.56865	0.0102095	0.863485	aph-1 homolog B, gamma-secretase subunit [Source:HGNC Symbol;Acc:HGNC:24080]	chr15	63276018	63309126	1	q22.2	APH1B	40.76	protein_coding		5443
ENSG00000262728	106.987	0.000632469	0.000246299	2.56789	0.0102321	0.863485	novel transcript, antisense to GOLGA8N	chr15	32585524	32615158	-1	q13.3		45.02	lncRNA		1813
ENSG00000171819	74.7074	-0.00104793	0.000408167	-2.5674	0.0102465	0.863485	angiopoietin like 7 [Source:HGNC Symbol;Acc:HGNC:24078]	chr1	11189355	11195981	1	p36.22	ANGPTL7	46.39	protein_coding		2224
ENSG00000227073	57.3686	0.000886436	0.000345404	2.56637	0.0102769	0.863485	succinate dehydrogenase complex subunit D pseudogene 2 [Source:HGNC Symbol;Acc:HGNC:10685]	chr7	135444461	135444925	1	q33	SDHDP2	52.04	processed_pseudogene		465
ENSG00000231536	167.918	-0.00163809	0.000638617	-2.56505	0.010316	0.863485	novel transcript	chr2	110610916	110612404	1	q13		48.49	lncRNA		747
ENSG00000085999	68.1867	-0.000845471	0.000329722	-2.56419	0.0103417	0.863485	RAD54 like [Source:HGNC Symbol;Acc:HGNC:9826]	chr1	46246461	46278480	1	p34.1	RAD54L	46.88	protein_coding		4078
ENSG00000281778	33.8416	-0.00288207	0.0011244	-2.56321	0.0103709	0.863485	long intergenic non-protein coding RNA 550 [Source:HGNC Symbol;Acc:HGNC:43688]	chr13	68861284	68885325	-1	q21.33	LINC00550	33.58	lncRNA		3614
ENSG00000197451	493.298	-0.000732879	0.000285986	-2.56264	0.010388	0.863485	heterogeneous nuclear ribonucleoprotein A/B [Source:HGNC Symbol;Acc:HGNC:5034]	chr5	178204533	178211163	1	q35.3	HNRNPAB	53.61	protein_coding		2118
ENSG00000167552	547.542	-0.000885092	0.000345646	-2.56069	0.0104464	0.863485	tubulin alpha 1a [Source:HGNC Symbol;Acc:HGNC:20766]	chr12	49184686	49189080	-1	q13.12	TUBA1A	47.92	protein_coding		3823
ENSG00000132334	130.957	-0.000858991	0.000335505	-2.56029	0.0104584	0.863485	protein tyrosine phosphatase receptor type E [Source:HGNC Symbol;Acc:HGNC:9669]	chr10	127907103	128085855	1	q26.2	PTPRE	47.88	protein_coding		11193
ENSG00000054793	945.398	-0.000658779	0.00025762	-2.55717	0.0105527	0.863485	ATPase phospholipid transporting 9A (putative) [Source:HGNC Symbol;Acc:HGNC:13540]	chr20	51596514	51768390	-1	q13.2	ATP9A	46.63	protein_coding		8073
ENSG00000172175	868.846	0.000552028	0.000215919	2.55664	0.0105688	0.863485	MALT1 paracaspase [Source:HGNC Symbol;Acc:HGNC:6819]	chr18	58671465	58754477	1	q21.32	MALT1	38.93	protein_coding		11448
ENSG00000175592	10.4522	-0.00242041	0.000947347	-2.55494	0.0106207	0.863485	FOS like 1, AP-1 transcription factor subunit [Source:HGNC Symbol;Acc:HGNC:13718]	chr11	65892049	65900573	-1	q13.1	FOSL1	55.66	protein_coding		1887
ENSG00000011028	73.6283	-0.00107906	0.0004226	-2.55339	0.010668	0.863485	mannose receptor C type 2 [Source:HGNC Symbol;Acc:HGNC:16875]	chr17	62627670	62693597	1	q23.2	MRC2	52.16	protein_coding		6591
ENSG00000138623	18.0456	-0.00171449	0.000671547	-2.55304	0.0106787	0.863485	semaphorin 7A (John Milton Hagen blood group) [Source:HGNC Symbol;Acc:HGNC:10741]	chr15	74409289	74433958	-1	q24.1	SEMA7A	57.81	protein_coding		3800
ENSG00000158483	20.3992	-0.00132734	0.000519985	-2.55265	0.0106908	0.863485	family with sequence similarity 86 member C1, pseudogene [Source:HGNC Symbol;Acc:HGNC:25561]	chr11	71787510	71801237	1	q13.4	FAM86C1P	52.96	transcribed_unprocessed_pseudogene		3373
ENSG00000177628	75.318	-0.000892633	0.000349851	-2.55147	0.010727	0.863485	glucosylceramidase beta [Source:HGNC Symbol;Acc:HGNC:4177]	chr1	155234452	155244699	-1	q22	GBA	51.52	protein_coding		3648
ENSG00000106483	265.158	-0.00100701	0.000394699	-2.55135	0.0107307	0.863485	secreted frizzled related protein 4 [Source:HGNC Symbol;Acc:HGNC:10778]	chr7	37905932	38025695	-1	p14.1	SFRP4	39.07	protein_coding		3508
ENSG00000164270	46.3748	-0.00166035	0.000650825	-2.55114	0.010737	0.863485	5-hydroxytryptamine receptor 4 [Source:HGNC Symbol;Acc:HGNC:5299]	chr5	148451032	148677235	-1	q32	HTR4	38.87	protein_coding		7045
ENSG00000275700	381.919	-0.000554707	0.000217446	-2.55101	0.0107412	0.863485	apoptosis antagonizing transcription factor [Source:HGNC Symbol;Acc:HGNC:19235]	chr17	36948925	37056871	1	q12	AATF	40.5	protein_coding		12155
ENSG00000140043	215.465	0.000592306	0.000232187	2.55098	0.0107419	0.863485	prostaglandin reductase 2 [Source:HGNC Symbol;Acc:HGNC:20149]	chr14	73851831	73885726	1	q24.3	PTGR2	41.79	protein_coding		6984
ENSG00000111962	57.0632	-0.000898665	0.00035235	-2.55049	0.0107573	0.863485	uronyl 2-sulfotransferase [Source:HGNC Symbol;Acc:HGNC:17223]	chr6	148747030	149076990	1	q25.1	UST	41.41	protein_coding		4861
ENSG00000141968	31.8027	-0.00150844	0.000591895	-2.5485	0.0108187	0.863485	vav guanine nucleotide exchange factor 1 [Source:HGNC Symbol;Acc:HGNC:12657]	chr19	6772708	6857366	1	p13.3	VAV1	47.39	protein_coding		4311
ENSG00000174151	96.9536	-0.000710509	0.00027891	-2.54745	0.0108513	0.863485	cytochrome b561 family member D1 [Source:HGNC Symbol;Acc:HGNC:26804]	chr1	109494052	109502932	1	p13.3	CYB561D1	52.44	protein_coding		5690
ENSG00000160211	12.3406	-0.00165718	0.000650542	-2.54738	0.0108534	0.863485	glucose-6-phosphate dehydrogenase [Source:HGNC Symbol;Acc:HGNC:4057]	chrX	154531391	154547572	-1	q28	G6PD	56.32	protein_coding		3586
ENSG00000278816	8.97954	-0.00183251	0.000720433	-2.54362	0.0109711	0.870279	novel transcript	chr20	5061037	5061340	-1	p13		35.86	lncRNA		304
ENSG00000197971	3130.68	0.000507733	0.000199749	2.54186	0.0110265	0.871223	myelin basic protein [Source:HGNC Symbol;Acc:HGNC:6925]	chr18	76978827	77133683	-1	q23	MBP	48.31	protein_coding		18730
ENSG00000240849	112.61	-0.000759345	0.000298902	-2.54045	0.0110711	0.871223	plasmanylethanolamine desaturase 1 [Source:HGNC Symbol;Acc:HGNC:16735]	chr20	50118254	50153734	-1	q13.13	PEDS1	52.37	protein_coding		7931
ENSG00000142156	584.118	-0.000993187	0.000391417	-2.53741	0.0111675	0.871223	collagen type VI alpha 1 chain [Source:HGNC Symbol;Acc:HGNC:2211]	chr21	45981770	46005050	1	q22.3	COL6A1	64.66	protein_coding		5536
ENSG00000176463	170.722	-0.000545165	0.000214935	-2.53642	0.0111992	0.871223	solute carrier organic anion transporter family member 3A1 [Source:HGNC Symbol;Acc:HGNC:10952]	chr15	91853708	92172435	1	q26.1	SLCO3A1	45.12	protein_coding		9422
ENSG00000119986	23.6856	-0.00126619	0.000499833	-2.53324	0.0113014	0.871223	arginine vasopressin induced 1 [Source:HGNC Symbol;Acc:HGNC:30898]	chr10	97677424	97687241	-1	q24.2	AVPI1	48.89	protein_coding		1375
ENSG00000130363	140.272	-0.000452236	0.000178596	-2.53217	0.011336	0.871223	radial spoke head 3 [Source:HGNC Symbol;Acc:HGNC:21054]	chr6	158972871	159000202	-1	q25.3	RSPH3	39.78	protein_coding		6576
ENSG00000006377	23.7325	-0.00294821	0.00116453	-2.53167	0.011352	0.871223	distal-less homeobox 6 [Source:HGNC Symbol;Acc:HGNC:2919]	chr7	97005553	97011040	1	q21.3	DLX6	49.51	protein_coding		3445
ENSG00000250687	102.752	-0.00101451	0.000401005	-2.52993	0.0114086	0.871223	NAIP pseudogene 1 [Source:HGNC Symbol;Acc:HGNC:54492]	chr5	70462244	70479215	1	q13.2	NAIPP1	44.46	transcribed_unprocessed_pseudogene		1104
ENSG00000287762	45.9916	-0.00102797	0.000406828	-2.5268	0.0115108	0.871223	novel transcript, antisense to LIMCH1	chr4	41608312	41612411	-1	p13		41.46	lncRNA		2470
ENSG00000184574	15.9892	-0.00146934	0.000581763	-2.52566	0.011548	0.871223	lysophosphatidic acid receptor 5 [Source:HGNC Symbol;Acc:HGNC:13307]	chr12	6618835	6635960	-1	p13.31	LPAR5	51.24	protein_coding		2771
ENSG00000280798	217.847	-0.000546666	0.00021645	-2.5256	0.0115499	0.871223	long intergenic non-protein coding RNA 294 [Source:HGNC Symbol;Acc:HGNC:27456]	chr11	33076149	33079454	1	p13	LINC00294	45.1	lncRNA		3306
ENSG00000160307	23.8164	-0.00185988	0.000736555	-2.52511	0.0115662	0.871223	S100 calcium binding protein B [Source:HGNC Symbol;Acc:HGNC:10500]	chr21	46598604	46605208	-1	q22.3	S100B	45.16	protein_coding		1806
ENSG00000113758	57.9915	-0.0013476	0.00053396	-2.52378	0.0116101	0.871223	drebrin 1 [Source:HGNC Symbol;Acc:HGNC:2695]	chr5	177456608	177474401	-1	q35.3	DBN1	59.54	protein_coding		5119
ENSG00000075151	6078.79	-0.000649613	0.000257467	-2.52309	0.0116328	0.871223	eukaryotic translation initiation factor 4 gamma 3 [Source:HGNC Symbol;Acc:HGNC:3298]	chr1	20806292	21176888	-1	p36.12	EIF4G3	39.36	protein_coding		11125
ENSG00000152642	8161.61	0.00070376	0.000279159	2.521	0.0117023	0.871223	glycerol-3-phosphate dehydrogenase 1 like [Source:HGNC Symbol;Acc:HGNC:28956]	chr3	32105689	32168709	1	p22.3	GPD1L	44.49	protein_coding		4697
ENSG00000114948	706.235	-0.00045087	0.000178984	-2.51906	0.011767	0.871223	ADAM metallopeptidase domain 23 [Source:HGNC Symbol;Acc:HGNC:202]	chr2	206443532	206621127	1	q33.3	ADAM23	38.27	protein_coding		6425
ENSG00000170961	37.5845	-0.0011292	0.000448283	-2.51896	0.0117704	0.871223	hyaluronan synthase 2 [Source:HGNC Symbol;Acc:HGNC:4819]	chr8	121612116	121641440	-1	q24.13	HAS2	39.12	protein_coding		4240
ENSG00000035862	787.26	-0.000948725	0.00037676	-2.51811	0.0117985	0.871223	TIMP metallopeptidase inhibitor 2 [Source:HGNC Symbol;Acc:HGNC:11821]	chr17	78852977	78925387	-1	q25.3	TIMP2	52.6	protein_coding		5633
ENSG00000132300	4511.54	0.000476271	0.000189254	2.51657	0.0118503	0.871223	pentatricopeptide repeat domain 3 [Source:HGNC Symbol;Acc:HGNC:24717]	chr2	86106223	86142157	1	p11.2	PTCD3	41.2	protein_coding		10123
ENSG00000151092	1783.08	0.000541572	0.000215255	2.51595	0.0118713	0.871223	N-glycanase 1 [Source:HGNC Symbol;Acc:HGNC:17646]	chr3	25718944	25790039	-1	p24.2	NGLY1	37.55	protein_coding		8616
ENSG00000254471	26.5086	-0.00157094	0.000624709	-2.51467	0.0119144	0.871223	origin recognition complex, subunit 3-like (yeast) (ORC3L) pseudogene	chr11	79987513	79989630	1	q14.1		39.42	processed_pseudogene		2118
ENSG00000134815	48.9864	-0.000998508	0.000397102	-2.51449	0.0119205	0.871223	DExH-box helicase 34 [Source:HGNC Symbol;Acc:HGNC:16719]	chr19	47349315	47382704	1	q13.32	DHX34	54.22	protein_coding		5662
ENSG00000177352	13.1021	-0.00130436	0.000519041	-2.51302	0.0119701	0.871223	coiled-coil domain containing 71 [Source:HGNC Symbol;Acc:HGNC:25760]	chr3	49162535	49166331	-1	p21.31	CCDC71	56.33	protein_coding		1791
ENSG00000128512	842.969	0.000426729	0.000169897	2.5117	0.0120151	0.871223	dedicator of cytokinesis 4 [Source:HGNC Symbol;Acc:HGNC:19192]	chr7	111726110	112206407	-1	q31.1	DOCK4	39.18	protein_coding		11927
ENSG00000073792	68.5293	-0.000994767	0.000396342	-2.50987	0.0120775	0.871223	insulin like growth factor 2 mRNA binding protein 2 [Source:HGNC Symbol;Acc:HGNC:28867]	chr3	185643130	185825042	-1	q27.2	IGF2BP2	42.56	protein_coding		5330
ENSG00000253915	13.5124	-0.00155741	0.000621779	-2.50476	0.0122533	0.871223	MAPRE1 pseudogene 1 [Source:HGNC Symbol;Acc:HGNC:29624]	chr8	135625185	135625981	-1	q24.23	MAPRE1P1	46.05	processed_pseudogene		797
ENSG00000077063	95.9508	-0.00127824	0.000511114	-2.50089	0.0123883	0.871223	cortactin binding protein 2 [Source:HGNC Symbol;Acc:HGNC:15679]	chr7	117710651	117874139	-1	q31.31	CTTNBP2	38.77	protein_coding		6969
ENSG00000174837	27.0172	-0.00176174	0.000704981	-2.499	0.0124546	0.871223	adhesion G protein-coupled receptor E1 [Source:HGNC Symbol;Acc:HGNC:3336]	chr19	6887566	6940459	1	p13.3	ADGRE1	44.41	protein_coding		3707
ENSG00000182718	1534.19	-0.000837404	0.000335146	-2.49862	0.0124677	0.871223	annexin A2 [Source:HGNC Symbol;Acc:HGNC:537]	chr15	60347134	60402883	-1	q22.2	ANXA2	44.95	protein_coding		11574
ENSG00000204334	10.7232	-0.00170088	0.000681113	-2.4972	0.0125177	0.871223	glutamate rich 2 [Source:HGNC Symbol;Acc:HGNC:44395]	chr2	170783786	170798971	1	q31.1	ERICH2	37.22	protein_coding		601
ENSG00000215179	20.2108	-0.00247949	0.000993402	-2.49596	0.0125618	0.871223	mitogen-activated protein kinase 6 pseudogene 4 [Source:HGNC Symbol;Acc:HGNC:18456]	chr8	46972476	46974617	-1	q11.1	MAPK6P4	40.38	processed_pseudogene		2142
ENSG00000117479	1516.99	0.000632859	0.000253668	2.49483	0.0126018	0.871223	solute carrier family 19 member 2 [Source:HGNC Symbol;Acc:HGNC:10938]	chr1	169463909	169485944	-1	q24.2	SLC19A2	38.65	protein_coding		4364
ENSG00000142173	238.659	-0.00112598	0.000451553	-2.49357	0.0126466	0.871223	collagen type VI alpha 2 chain [Source:HGNC Symbol;Acc:HGNC:2212]	chr21	46098112	46132848	1	q22.3	COL6A2	55.87	protein_coding		5334
ENSG00000034677	1337.68	0.000444925	0.000178477	2.4929	0.0126704	0.871223	ring finger protein 19A, RBR E3 ubiquitin protein ligase [Source:HGNC Symbol;Acc:HGNC:13432]	chr8	100257060	100336218	-1	q22.2	RNF19A	38.61	protein_coding		5852
ENSG00000122122	32.7177	-0.00157407	0.000631688	-2.49184	0.0127084	0.871223	SAM and SH3 domain containing 3 [Source:HGNC Symbol;Acc:HGNC:15975]	chrX	129779949	129795201	1	q26.1	SASH3	52.71	protein_coding		2741
ENSG00000183691	11.0768	-0.00149127	0.000598744	-2.49067	0.0127504	0.871223	noggin [Source:HGNC Symbol;Acc:HGNC:7866]	chr17	56593699	56595611	1	q22	NOG	59.17	protein_coding		1913
ENSG00000177469	1096.46	-0.0010643	0.000427362	-2.4904	0.0127599	0.871223	caveolae associated protein 1 [Source:HGNC Symbol;Acc:HGNC:9688]	chr17	42402449	42423256	-1	q21.2	CAVIN1	52.49	protein_coding		3570
ENSG00000162747	133.94	-0.00191158	0.00076772	-2.48995	0.0127763	0.871223	Fc fragment of IgG receptor IIIb [Source:HGNC Symbol;Acc:HGNC:3620]	chr1	161623196	161631963	-1	q23.3	FCGR3B	44.5	protein_coding		2787
ENSG00000181019	112.854	-0.000969077	0.000389399	-2.48865	0.012823	0.871223	NAD(P)H quinone dehydrogenase 1 [Source:HGNC Symbol;Acc:HGNC:2874]	chr16	69706996	69726668	-1	q22.1	NQO1	46.9	protein_coding		2971
ENSG00000240869	18.2855	-0.00164321	0.000660673	-2.48718	0.0128762	0.871223	RNA, 7SL, cytoplasmic 128, pseudogene [Source:HGNC Symbol;Acc:HGNC:46144]	chr6	20421583	20421887	-1	p22.3	RN7SL128P	51.8	misc_RNA		305
ENSG00000176971	65.595	-0.00100174	0.000402893	-2.48637	0.0129055	0.871223	fin bud initiation factor homolog [Source:HGNC Symbol;Acc:HGNC:33747]	chr11	26994112	26997087	1	p14.2	FIBIN	44.76	protein_coding		2976
ENSG00000259943	223.824	0.000725362	0.000291801	2.48581	0.0129257	0.871223	novel transcript, antisense to ZMPSTE24	chr1	40256427	40257967	-1	p34.2		40.43	lncRNA		1541
ENSG00000273064	12.5009	-0.00206712	0.000831674	-2.48549	0.0129374	0.871223	novel transcript	chr2	68252870	68253848	1	p14		46.27	lncRNA		979
ENSG00000077942	208.71	-0.00100341	0.000404431	-2.48104	0.0131001	0.871223	fibulin 1 [Source:HGNC Symbol;Acc:HGNC:3600]	chr22	45502238	45601135	1	q13.31	FBLN1	53.13	protein_coding		7285
ENSG00000181061	1876.26	0.000605471	0.000244159	2.47982	0.0131447	0.871223	HIG1 hypoxia inducible domain family member 1A [Source:HGNC Symbol;Acc:HGNC:29527]	chr3	42782908	42804490	-1	p22.1	HIGD1A	42.28	protein_coding		3024
ENSG00000135069	11.3312	-0.00145975	0.000589278	-2.47718	0.0132424	0.871223	phosphoserine aminotransferase 1 [Source:HGNC Symbol;Acc:HGNC:19129]	chr9	78297125	78330093	1	q21.2	PSAT1	45.6	protein_coding		2206
ENSG00000144560	211.722	-0.000567365	0.000229355	-2.47374	0.0133706	0.871223	vestigial like family member 4 [Source:HGNC Symbol;Acc:HGNC:28966]	chr3	11556069	11771350	-1	p25.2	VGLL4	44.93	protein_coding		7228
ENSG00000236397	51.4726	-0.001518	0.000614206	-2.47149	0.0134553	0.871223	DEAD/H-box helicase 11 like 2 (pseudogene) [Source:HGNC Symbol;Acc:HGNC:37103]	chr2	113599036	113601261	-1	q14.1	DDX11L2	58.13	unprocessed_pseudogene		1398
ENSG00000185483	111.595	-0.00078715	0.000318596	-2.47069	0.0134854	0.871223	receptor tyrosine kinase like orphan receptor 1 [Source:HGNC Symbol;Acc:HGNC:10256]	chr1	63774017	64181498	1	p31.3	ROR1	40.97	protein_coding		6720
ENSG00000135144	16.8958	-0.00176342	0.000713746	-2.47066	0.0134865	0.871223	deltex E3 ubiquitin ligase 1 [Source:HGNC Symbol;Acc:HGNC:3060]	chr12	113056709	113098028	1	q24.13	DTX1	53.96	protein_coding		4387
ENSG00000105559	79.203	-0.00117637	0.000476554	-2.46849	0.0135686	0.871223	pleckstrin homology domain containing A4 [Source:HGNC Symbol;Acc:HGNC:14339]	chr19	48837097	48868617	-1	q13.33	PLEKHA4	51.07	protein_coding		3836
ENSG00000196878	107.048	-0.000937544	0.000379812	-2.46844	0.0135702	0.871223	laminin subunit beta 3 [Source:HGNC Symbol;Acc:HGNC:6490]	chr1	209614870	209652425	-1	q32.2	LAMB3	49.93	protein_coding		4647
ENSG00000149084	622.362	0.000451821	0.000183064	2.46811	0.013583	0.871223	hydroxysteroid 17-beta dehydrogenase 12 [Source:HGNC Symbol;Acc:HGNC:18646]	chr11	43680680	43856617	1	p11.2	HSD17B12	38.14	protein_coding		7716
ENSG00000261471	14.897	-0.00188493	0.000763846	-2.46768	0.013599	0.871223	novel transcript, antisense to COTL1	chr16	84594393	84596826	1	q24.1		52.01	lncRNA		2434
ENSG00000257150	12.7947	-0.0016223	0.00065762	-2.46693	0.0136278	0.871223	phosphoglycerate mutase 1 pseudogene 5 [Source:HGNC Symbol;Acc:HGNC:42452]	chr12	95551582	95673999	1	q22	PGAM1P5	42.43	transcribed_processed_pseudogene		2367
ENSG00000111452	191.33	-0.000591431	0.000239758	-2.46678	0.0136333	0.871223	adhesion G protein-coupled receptor D1 [Source:HGNC Symbol;Acc:HGNC:19893]	chr12	130953907	131141469	1	q24.33	ADGRD1	51.87	protein_coding		14718
ENSG00000228630	12.4698	-0.00150875	0.000611641	-2.46672	0.0136355	0.871223	HOX transcript antisense RNA [Source:HGNC Symbol;Acc:HGNC:33510]	chr12	53962308	53974956	-1	q13.13	HOTAIR	51.62	lncRNA		2602
ENSG00000166444	218.66	-0.000684176	0.0002776	-2.46461	0.0137164	0.871223	DENN domain containing 2B [Source:HGNC Symbol;Acc:HGNC:11350]	chr11	8693351	8910951	-1	p15.4	DENND2B	45.03	protein_coding		14262
ENSG00000255910	24.1505	-0.00194828	0.000790615	-2.46426	0.0137295	0.871223	novel transcript	chr12	19775451	20012261	1	p12.3		37.64	lncRNA		2755
ENSG00000149294	295.338	-0.000882657	0.000358397	-2.46279	0.013786	0.871223	neural cell adhesion molecule 1 [Source:HGNC Symbol;Acc:HGNC:7656]	chr11	112961247	113278436	1	q23.2	NCAM1	41.71	protein_coding		12737
ENSG00000158887	16.6348	-0.00232638	0.000944953	-2.4619	0.0138203	0.871223	myelin protein zero [Source:HGNC Symbol;Acc:HGNC:7225]	chr1	161304735	161309968	-1	q23.3	MPZ	50.52	protein_coding		2150
ENSG00000173110	13.8235	-0.00189148	0.000769061	-2.45947	0.0139141	0.871223	heat shock protein family A (Hsp70) member 6 [Source:HGNC Symbol;Acc:HGNC:5239]	chr1	161524540	161526894	1	q23.3	HSPA6	58.64	protein_coding		2355
ENSG00000225386	159.189	-0.00145052	0.000589972	-2.45863	0.013947	0.871223	novel transcript	chr3	26614261	26622943	-1	p24.1		38.93	lncRNA		5776
ENSG00000101311	28.3733	-0.00128419	0.000522474	-2.4579	0.0139754	0.871223	fermitin family member 1 [Source:HGNC Symbol;Acc:HGNC:15889]	chr20	6074845	6123030	-1	p12.3	FERMT1	42.48	protein_coding		4845
ENSG00000166033	175.209	-0.000925935	0.000377345	-2.45382	0.0141349	0.871223	HtrA serine peptidase 1 [Source:HGNC Symbol;Acc:HGNC:9476]	chr10	122458551	122514907	1	q26.13	HTRA1	49.66	protein_coding		2250
ENSG00000250682	30.7656	-0.00248382	0.00101287	-2.45225	0.0141965	0.871223	long intergenic non-protein coding RNA 491 [Source:HGNC Symbol;Acc:HGNC:43428]	chr5	102604220	102671765	-1	q21.1	LINC00491	37.55	lncRNA		2805
ENSG00000226306	2320.2	0.000962538	0.000392669	2.45127	0.0142352	0.871223	neuropeptide Y receptor Y6 (pseudogene) [Source:HGNC Symbol;Acc:HGNC:7959]	chr5	137801193	137810751	1	q31.2	NPY6R	39.42	transcribed_processed_pseudogene		2988
ENSG00000158321	684.602	-0.000547136	0.000223505	-2.44798	0.0143659	0.871223	activator of transcription and developmental regulator AUTS2 [Source:HGNC Symbol;Acc:HGNC:14262]	chr7	69598296	70793506	1	q11.22	AUTS2	41.07	protein_coding		24887
ENSG00000103175	28.5265	-0.00189457	0.000773969	-2.44786	0.0143708	0.871223	WAP four-disulfide core domain 1 [Source:HGNC Symbol;Acc:HGNC:15466]	chr16	84294846	84329844	1	q24.1	WFDC1	49.84	protein_coding		8578
ENSG00000162745	96.2089	-0.000815099	0.00033319	-2.44635	0.0144311	0.871223	olfactomedin like 2B [Source:HGNC Symbol;Acc:HGNC:24558]	chr1	161983192	162023869	-1	q23.3	OLFML2B	48.23	protein_coding		3430
ENSG00000163346	648.986	-0.000890271	0.000364308	-2.44373	0.0145363	0.871223	PBX homeobox interacting protein 1 [Source:HGNC Symbol;Acc:HGNC:21199]	chr1	154944076	154956123	-1	q21.3	PBXIP1	54.24	protein_coding		3851
ENSG00000176720	10.1829	-0.0018723	0.000766319	-2.44323	0.0145564	0.871223	BCL2 family apoptosis regulator BOK [Source:HGNC Symbol;Acc:HGNC:1087]	chr2	241551424	241574131	1	q37.3	BOK	58.28	protein_coding		2680
ENSG00000155660	129.176	-0.000855029	0.000350138	-2.44198	0.014607	0.871223	protein disulfide isomerase family A member 4 [Source:HGNC Symbol;Acc:HGNC:30167]	chr7	149003062	149028662	-1	q36.1	PDIA4	50.88	protein_coding		3298
ENSG00000162687	95.3728	-0.00107145	0.000438781	-2.44189	0.0146107	0.871223	potassium sodium-activated channel subfamily T member 2 [Source:HGNC Symbol;Acc:HGNC:18866]	chr1	196225779	196609225	-1	q31.3	KCNT2	33.86	protein_coding		7192
ENSG00000256229	45.2075	-0.00114293	0.000468446	-2.43984	0.0146938	0.871223	zinc finger protein 486 [Source:HGNC Symbol;Acc:HGNC:20807]	chr19	20167214	20200488	1	p12	ZNF486	40.91	protein_coding		4273
ENSG00000047662	136.715	-0.000959141	0.000393132	-2.43974	0.0146977	0.871223	family with sequence similarity 184 member B [Source:HGNC Symbol;Acc:HGNC:29235]	chr4	17629306	17781621	-1	p15.31	FAM184B	44.07	protein_coding		6731
ENSG00000171451	107.243	-0.000830213	0.00034035	-2.43929	0.014716	0.871223	dermatan sulfate epimerase like [Source:HGNC Symbol;Acc:HGNC:18144]	chr18	67506587	67516720	-1	q22.1	DSEL	40.56	protein_coding		9266
ENSG00000101639	1473.53	0.000339495	0.000139208	2.43876	0.0147376	0.871223	centrosomal protein 192 [Source:HGNC Symbol;Acc:HGNC:25515]	chr18	12991362	13125052	1	p11.21	CEP192	40.44	protein_coding		9901
ENSG00000159674	47.1805	-0.000917165	0.000376196	-2.438	0.0147688	0.871223	spondin 2 [Source:HGNC Symbol;Acc:HGNC:11253]	chr4	1166932	1208962	-1	p16.3	SPON2	53.74	protein_coding		5985
ENSG00000120662	499.142	0.000468248	0.00019218	2.4365	0.0148301	0.871223	mitochondrial translation release factor 1 [Source:HGNC Symbol;Acc:HGNC:7469]	chr13	41216369	41263577	-1	q14.11	MTRF1	39.67	protein_coding		3841
ENSG00000154719	1008.68	0.000826262	0.000339276	2.43537	0.0148764	0.871223	mitochondrial ribosomal protein L39 [Source:HGNC Symbol;Acc:HGNC:14027]	chr21	25585656	25607517	-1	q21.3	MRPL39	37.94	protein_coding		1199
ENSG00000177105	116.383	-0.000718322	0.000295212	-2.43324	0.0149645	0.871223	ras homolog family member G [Source:HGNC Symbol;Acc:HGNC:672]	chr11	3826978	3840959	-1	p15.4	RHOG	51.19	protein_coding		1758
ENSG00000136546	1099.93	0.000648367	0.000266469	2.43318	0.0149667	0.871223	sodium voltage-gated channel alpha subunit 7 [Source:HGNC Symbol;Acc:HGNC:10594]	chr2	166403573	166611482	-1	q24.3	SCN7A	35.26	protein_coding		9733
ENSG00000252934	8.0562	-0.00173426	0.00071334	-2.43119	0.0150495	0.871223	RNA, U7 small nuclear 172 pseudogene [Source:HGNC Symbol;Acc:HGNC:45706]	chr2	54166944	54167007	-1	p16.2	RNU7-172P	35.94	snRNA		64
ENSG00000164694	141.242	-0.00111604	0.000459071	-2.43108	0.015054	0.871223	fibronectin type III domain containing 1 [Source:HGNC Symbol;Acc:HGNC:21184]	chr6	159169400	159272108	1	q25.3	FNDC1	43.39	protein_coding		6850
ENSG00000164054	82.7108	-0.00100822	0.000414891	-2.43008	0.0150956	0.871223	shisa family member 5 [Source:HGNC Symbol;Acc:HGNC:30376]	chr3	48467798	48504826	-1	p21.31	SHISA5	50.15	protein_coding		4416
ENSG00000130402	551.979	-0.00105749	0.000435287	-2.4294	0.0151238	0.871223	actinin alpha 4 [Source:HGNC Symbol;Acc:HGNC:166]	chr19	38647649	38731589	1	q13.2	ACTN4	53	protein_coding		6104
ENSG00000226655	16.3963	-0.00152093	0.000626168	-2.42895	0.0151426	0.871223	novel transcript	chr4	123744923	123745673	-1	q28.1		39.68	lncRNA		477
ENSG00000128245	427.869	-0.000581359	0.000239367	-2.42873	0.0151517	0.871223	tyrosine 3-monooxygenase/tryptophan 5-monooxygenase activation protein eta [Source:HGNC Symbol;Acc:HGNC:12853]	chr22	31944522	31957603	1	q12.3	YWHAH	44.89	protein_coding		2392
ENSG00000174125	101.831	-0.00099381	0.000409417	-2.42738	0.0152084	0.871223	toll like receptor 1 [Source:HGNC Symbol;Acc:HGNC:11847]	chr4	38790677	38856817	-1	p14	TLR1	40.78	protein_coding		4537
ENSG00000167315	6618.61	0.000709734	0.000292743	2.42443	0.0153325	0.871223	acetyl-CoA acyltransferase 2 [Source:HGNC Symbol;Acc:HGNC:83]	chr18	49782164	49813953	-1	q21.1	ACAA2	39.53	protein_coding		4920
ENSG00000180340	28.3454	-0.00198755	0.000820979	-2.42095	0.0154799	0.871223	frizzled class receptor 2 [Source:HGNC Symbol;Acc:HGNC:4040]	chr17	44557484	44561262	1	q21.31	FZD2	55.78	protein_coding		3779
ENSG00000170004	348.643	-0.000760306	0.000314104	-2.42055	0.015497	0.871223	chromodomain helicase DNA binding protein 3 [Source:HGNC Symbol;Acc:HGNC:1918]	chr17	7884796	7912760	1	p13.1	CHD3	53.17	protein_coding		11016
ENSG00000116120	924.956	0.000373894	0.000154482	2.42031	0.0155075	0.871223	phenylalanyl-tRNA synthetase subunit beta [Source:HGNC Symbol;Acc:HGNC:17800]	chr2	222566899	222656092	-1	q36.1	FARSB	38.07	protein_coding		6761
ENSG00000107882	234.492	-0.000619666	0.00025613	-2.41934	0.0155486	0.871223	SUFU negative regulator of hedgehog signaling [Source:HGNC Symbol;Acc:HGNC:16466]	chr10	102503972	102633535	1	q24.32	SUFU	47.98	protein_coding		6880
ENSG00000124787	44.4715	-0.000821205	0.000339684	-2.41756	0.015625	0.871223	ribonuclease P/MRP subunit p40 [Source:HGNC Symbol;Acc:HGNC:20992]	chr6	4994717	5004063	-1	p25.1	RPP40	43.39	protein_coding		1977
ENSG00000231925	565.816	-0.00073558	0.000304342	-2.41695	0.0156511	0.871223	TAP binding protein [Source:HGNC Symbol;Acc:HGNC:11566]	chr6	33299694	33314387	-1	p21.32	TAPBP	50.01	protein_coding		5056
ENSG00000236296	15.8982	0.0013283	0.000549596	2.41686	0.0156551	0.871223	GUSB pseudogene 5 [Source:HGNC Symbol;Acc:HGNC:42319]	chr4	143559472	143561460	1	q31.21	GUSBP5	44.8	transcribed_processed_pseudogene		1989
ENSG00000257467	14.2039	-0.00192174	0.000796385	-2.41308	0.0158183	0.871223	PPFIA2 antisense RNA 1 [Source:HGNC Symbol;Acc:HGNC:53397]	chr12	81270669	81312422	1	q21.31	PPFIA2-AS1	34.46	lncRNA		2030
ENSG00000226756	15.0623	0.00100699	0.000417399	2.41254	0.015842	0.871223	novel transcript	chr2	64644612	64646698	1	p14		40.49	lncRNA		627
ENSG00000075213	127.557	-0.0019815	0.000823059	-2.40748	0.016063	0.871223	semaphorin 3A [Source:HGNC Symbol;Acc:HGNC:10723]	chr7	83955777	84492724	-1	q21.11	SEMA3A	34.35	protein_coding		9259
ENSG00000124766	65.9073	-0.000739756	0.000307435	-2.40622	0.0161185	0.871223	SRY-box transcription factor 4 [Source:HGNC Symbol;Acc:HGNC:11200]	chr6	21593751	21598619	1	p22.3	SOX4	52.52	protein_coding		4869
ENSG00000136026	199.993	-0.00109721	0.000456009	-2.40611	0.0161233	0.871223	cytoskeleton associated protein 4 [Source:HGNC Symbol;Acc:HGNC:16991]	chr12	106237881	106304279	-1	q23.3	CKAP4	44.3	protein_coding		3666
ENSG00000156299	74.4512	-0.00109175	0.000453782	-2.4059	0.0161327	0.871223	TIAM Rac1 associated GEF 1 [Source:HGNC Symbol;Acc:HGNC:11805]	chr21	31118416	31559977	-1	q22.11	TIAM1	43.86	protein_coding		9216
ENSG00000196154	89.326	-0.00101645	0.000422579	-2.40535	0.0161569	0.871223	S100 calcium binding protein A4 [Source:HGNC Symbol;Acc:HGNC:10494]	chr1	153543613	153550136	-1	q21.3	S100A4	56.3	protein_coding		946
ENSG00000163191	415.425	-0.000925991	0.000385069	-2.40474	0.016184	0.871223	S100 calcium binding protein A11 [Source:HGNC Symbol;Acc:HGNC:10488]	chr1	152032506	152047907	-1	q21.3	S100A11	45.08	protein_coding		649
ENSG00000115523	52.2463	-0.00125667	0.000522639	-2.40447	0.0161961	0.871223	granulysin [Source:HGNC Symbol;Acc:HGNC:4414]	chr2	85685175	85698852	1	p11.2	GNLY	45.87	protein_coding		3047
ENSG00000255920	28.3059	-0.00185054	0.000769736	-2.40412	0.0162114	0.871223	CCND2 antisense RNA 1 [Source:HGNC Symbol;Acc:HGNC:49398]	chr12	4247981	4276252	-1	p13.32	CCND2-AS1	45.78	lncRNA		4397
ENSG00000163884	302.406	0.00105706	0.00043999	2.40247	0.0162849	0.871223	Kruppel like factor 15 [Source:HGNC Symbol;Acc:HGNC:14536]	chr3	126342635	126357408	-1	q21.3	KLF15	57.78	protein_coding		2814
ENSG00000254817	10.6121	-0.00219311	0.000912893	-2.40237	0.0162893	0.871223	olfactory receptor, family 7, subfamily E, member 160 pseudogene	chr8	12033646	12034612	-1	p23.1		49.95	unprocessed_pseudogene		967
ENSG00000221909	249.095	0.000502838	0.000209341	2.402	0.0163057	0.871223	family with sequence similarity 200 member A [Source:HGNC Symbol;Acc:HGNC:25401]	chr7	99546300	99558536	-1	q22.1	FAM200A	44.01	protein_coding		2705
ENSG00000166482	587.419	-0.00100136	0.000416995	-2.40137	0.016334	0.871223	microfibril associated protein 4 [Source:HGNC Symbol;Acc:HGNC:7035]	chr17	19383442	19387190	-1	p11.2	MFAP4	56.87	protein_coding		2102
ENSG00000132423	746.377	0.000656463	0.000273448	2.40069	0.0163643	0.871223	coenzyme Q3, methyltransferase [Source:HGNC Symbol;Acc:HGNC:18175]	chr6	99369401	99394195	-1	q16.2	COQ3	39.36	protein_coding		1448
ENSG00000132646	201.899	0.000551634	0.000229881	2.39965	0.0164109	0.871223	proliferating cell nuclear antigen [Source:HGNC Symbol;Acc:HGNC:8729]	chr20	5114953	5126626	-1	p12.3	PCNA	42.54	protein_coding		1403
ENSG00000168334	4199.41	-0.00101833	0.000424506	-2.39887	0.0164457	0.871223	xin actin binding repeat containing 1 [Source:HGNC Symbol;Acc:HGNC:14301]	chr3	39183210	39192596	-1	p22.2	XIRP1	58.29	protein_coding		6467
ENSG00000116701	88.4498	-0.000994054	0.000414423	-2.39864	0.0164559	0.871223	neutrophil cytosolic factor 2 [Source:HGNC Symbol;Acc:HGNC:7661]	chr1	183555562	183590876	-1	q25.3	NCF2	46.59	protein_coding		2929
ENSG00000183684	53.3959	-0.00089354	0.000372563	-2.39836	0.0164685	0.871223	Aly/REF export factor [Source:HGNC Symbol;Acc:HGNC:19071]	chr17	81887835	81891586	-1	q25.3	ALYREF	57.54	protein_coding		1583
ENSG00000213759	34.4979	-0.00328299	0.00136897	-2.39815	0.0164783	0.871223	UDP glucuronosyltransferase family 2 member B11 [Source:HGNC Symbol;Acc:HGNC:12545]	chr4	69199951	69214748	-1	q13.2	UGT2B11	32.22	protein_coding		2357
ENSG00000112282	993.998	0.000323693	0.000135039	2.39704	0.0165281	0.871223	mediator complex subunit 23 [Source:HGNC Symbol;Acc:HGNC:2372]	chr6	131573966	131628242	-1	q23.2	MED23	36.18	protein_coding		7426
ENSG00000204370	2632.35	0.000593926	0.000247905	2.39578	0.016585	0.871223	succinate dehydrogenase complex subunit D [Source:HGNC Symbol;Acc:HGNC:10683]	chr11	112086824	112120016	1	q23.1	SDHD	41.76	protein_coding		2790
ENSG00000023171	317.348	-0.000735024	0.000306808	-2.39572	0.0165879	0.871223	GRAM domain containing 1B [Source:HGNC Symbol;Acc:HGNC:29214]	chr11	123358428	123627774	1	q24.1	GRAMD1B	45.8	protein_coding		14944
ENSG00000146094	71.3612	-0.00102616	0.000428388	-2.39541	0.0166019	0.871223	docking protein 3 [Source:HGNC Symbol;Acc:HGNC:24583]	chr5	177501904	177511274	-1	q35.3	DOK3	58.12	protein_coding		5181
ENSG00000286637	55.8741	-0.00250894	0.00104748	-2.39523	0.01661	0.871223	novel transcript	chr4	116754453	116921792	1	q26		34	lncRNA		3352
ENSG00000106049	2522.01	0.000459071	0.000191754	2.39407	0.0166626	0.871223	3-hydroxyisobutyrate dehydrogenase [Source:HGNC Symbol;Acc:HGNC:4907]	chr7	27525442	27662883	-1	p15.2	HIBADH	36.85	protein_coding		2211
ENSG00000173473	2032.2	-0.00039207	0.000163826	-2.39321	0.0167018	0.871223	SWI/SNF related, matrix associated, actin dependent regulator of chromatin subfamily c member 1 [Source:HGNC Symbol;Acc:HGNC:11104]	chr3	47585269	47782106	-1	p21.31	SMARCC1	41.6	protein_coding		7624
ENSG00000236060	80.4727	-0.00103202	0.000431756	-2.39029	0.016835	0.871223	heat shock protein family B (small) member 1 pseudogene 1 [Source:HGNC Symbol;Acc:HGNC:5251]	chr9	72007881	72008136	-1	q21.13	HSPB1P1	63.28	processed_pseudogene		256
ENSG00000107130	16.7829	-0.00211058	0.000883309	-2.3894	0.016876	0.871223	neuronal calcium sensor 1 [Source:HGNC Symbol;Acc:HGNC:3953]	chr9	130172404	130237303	1	q34.11	NCS1	54.78	protein_coding		5462
ENSG00000147065	1565.28	-0.000838648	0.000351094	-2.38867	0.0169095	0.871223	moesin [Source:HGNC Symbol;Acc:HGNC:7373]	chrX	65588377	65741931	1	q12	MSN	44.63	protein_coding		5987
ENSG00000076108	693.698	-0.00047995	0.000200935	-2.38858	0.0169134	0.871223	bromodomain adjacent to zinc finger domain 2A [Source:HGNC Symbol;Acc:HGNC:962]	chr12	56595596	56636816	-1	q13.3	BAZ2A	48.64	protein_coding		10936
ENSG00000259207	102.505	-0.00135172	0.000566413	-2.38647	0.0170112	0.871223	integrin subunit beta 3 [Source:HGNC Symbol;Acc:HGNC:6156]	chr17	47253827	47313743	1	q21.32	ITGB3	46.53	protein_coding		6340
ENSG00000207088	7.49494	-0.00194616	0.00081563	-2.38608	0.0170288	0.871223	small nucleolar RNA, H/ACA box 7B [Source:HGNC Symbol;Acc:HGNC:32593]	chr3	129397210	129397348	-1	q21.3	SNORA7B	56.83	snoRNA		139
ENSG00000233646	12.9207	-0.0021777	0.00091293	-2.3854	0.0170608	0.871223	olfactory receptor family 52 subfamily T member 1 pseudogene [Source:HGNC Symbol;Acc:HGNC:15236]	chr11	5566678	5567616	-1	p15.4	OR52T1P	42.28	unprocessed_pseudogene		939
ENSG00000106624	140.193	-0.00139645	0.000586102	-2.3826	0.0171908	0.871223	AE binding protein 1 [Source:HGNC Symbol;Acc:HGNC:303]	chr7	44104345	44114562	1	p13	AEBP1	62.7	protein_coding		4971
ENSG00000166265	361.049	0.000653015	0.000274129	2.38214	0.0172123	0.871223	cysteine and tyrosine rich 1 [Source:HGNC Symbol;Acc:HGNC:16274]	chr21	26466209	26573286	-1	q21.3	CYYR1	37.29	protein_coding		3271
ENSG00000167487	51.8391	-0.000808136	0.000339376	-2.38124	0.0172543	0.871223	kelch like family member 26 [Source:HGNC Symbol;Acc:HGNC:25623]	chr19	18637025	18671721	1	p13.11	KLHL26	56.92	protein_coding		4744
ENSG00000251244	32.47	-0.00237107	0.000995759	-2.38117	0.0172577	0.871223	novel transcript	chr4	155496110	155520353	1	q32.1		35.62	lncRNA		3883
ENSG00000174903	189.793	-0.00134859	0.000566557	-2.38032	0.0172975	0.871223	RAB1B, member RAS oncogene family [Source:HGNC Symbol;Acc:HGNC:18370]	chr11	66268590	66277492	1	q13.2	RAB1B	55.52	protein_coding		1950
ENSG00000143515	77.7476	-0.000994574	0.000417961	-2.37959	0.0173321	0.871223	ATPase phospholipid transporting 8B2 [Source:HGNC Symbol;Acc:HGNC:13534]	chr1	154325525	154351304	1	q21.3	ATP8B2	52.39	protein_coding		7597
ENSG00000198542	83.0531	-0.00108704	0.000456832	-2.37952	0.0173351	0.871223	integrin subunit beta like 1 [Source:HGNC Symbol;Acc:HGNC:6164]	chr13	101452593	101720856	1	q33.1	ITGBL1	36.42	protein_coding		6176
ENSG00000011426	47.1056	-0.00152724	0.000641846	-2.37944	0.0173387	0.871223	anillin actin binding protein [Source:HGNC Symbol;Acc:HGNC:14082]	chr7	36389821	36453791	1	p14.2	ANLN	37.87	protein_coding		5997
ENSG00000086062	869.386	-0.000552287	0.000232186	-2.37864	0.0173765	0.871223	beta-1,4-galactosyltransferase 1 [Source:HGNC Symbol;Acc:HGNC:924]	chr9	33104082	33167356	-1	p21.1	B4GALT1	47.1	protein_coding		4896
ENSG00000163563	149.123	-0.00138048	0.000580394	-2.37852	0.0173822	0.871223	myeloid cell nuclear differentiation antigen [Source:HGNC Symbol;Acc:HGNC:7183]	chr1	158831351	158849506	1	q23.1	MNDA	34.66	protein_coding		2025
ENSG00000204569	999.891	-0.000509625	0.000214263	-2.3785	0.0173833	0.871223	protein phosphatase 1 regulatory subunit 10 [Source:HGNC Symbol;Acc:HGNC:9284]	chr6	30600413	30618612	-1	p21.33	PPP1R10	46.35	protein_coding		5202
ENSG00000083857	695.369	-0.000989593	0.000416136	-2.37805	0.0174043	0.871223	FAT atypical cadherin 1 [Source:HGNC Symbol;Acc:HGNC:3595]	chr4	186587794	186726722	-1	q35.2	FAT1	41.53	protein_coding		16167
ENSG00000123739	844.186	0.000486862	0.000204767	2.37764	0.0174236	0.871223	phospholipase A2 group XIIA [Source:HGNC Symbol;Acc:HGNC:18554]	chr4	109709989	109730070	-1	q25	PLA2G12A	38.99	protein_coding		5221
ENSG00000090659	27.0274	-0.00135462	0.000569748	-2.37758	0.0174266	0.871223	CD209 molecule [Source:HGNC Symbol;Acc:HGNC:1641]	chr19	7739993	7747564	-1	p13.2	CD209	53.09	protein_coding		4414
ENSG00000069248	659.924	0.000355668	0.000149598	2.37748	0.0174312	0.871223	nucleoporin 133 [Source:HGNC Symbol;Acc:HGNC:18016]	chr1	229440259	229508341	-1	q42.13	NUP133	40.26	protein_coding		6081
ENSG00000196576	57.3548	-0.00123817	0.00052104	-2.37635	0.0174848	0.871223	plexin B2 [Source:HGNC Symbol;Acc:HGNC:9104]	chr22	50274979	50307646	-1	q13.33	PLXNB2	64.97	protein_coding		7271
ENSG00000165178	24.8532	-0.00153259	0.000645429	-2.37453	0.0175715	0.871223	neutrophil cytosolic factor 1C pseudogene [Source:HGNC Symbol;Acc:HGNC:32523]	chr7	75156639	75172044	-1	q11.23	NCF1C	54.17	unprocessed_pseudogene		1427
ENSG00000149639	554.856	-0.000675584	0.000284529	-2.3744	0.0175777	0.871223	suppressor of glucose, autophagy associated 1 [Source:HGNC Symbol;Acc:HGNC:16111]	chr20	36777447	36863538	-1	q11.23	SOGA1	51.51	protein_coding		14975
ENSG00000163220	20.8833	-0.00160343	0.000675374	-2.37414	0.0175899	0.871223	S100 calcium binding protein A9 [Source:HGNC Symbol;Acc:HGNC:10499]	chr1	153357854	153361023	1	q21.3	S100A9	52.56	protein_coding		573
ENSG00000108932	42.8007	-0.000995234	0.000419223	-2.37399	0.0175968	0.871223	solute carrier family 16 member 6 [Source:HGNC Symbol;Acc:HGNC:10927]	chr17	68267026	68291267	-1	q24.2	SLC16A6	44.06	protein_coding		4061
ENSG00000282033	352.105	-0.00147029	0.000619369	-2.37384	0.017604	0.871223	novel transcript	chr2	109758799	109760364	-1	q13		41.83	lncRNA		823
ENSG00000286974	34.0059	-0.00109573	0.000461595	-2.37378	0.017607	0.871223	novel transcript, antisense to TNXB	chr6	32108406	32112849	1	p21.32		55.29	lncRNA		2485
ENSG00000172322	100.303	-0.00171577	0.000723276	-2.37222	0.0176817	0.871223	C-type lectin domain family 12 member A [Source:HGNC Symbol;Acc:HGNC:31713]	chr12	9951316	9995694	1	p13.31	CLEC12A	39.56	protein_coding		3256
ENSG00000162946	122.74	-0.000778193	0.000328053	-2.37216	0.0176846	0.871223	DISC1 scaffold protein [Source:HGNC Symbol;Acc:HGNC:2888]	chr1	231626790	232041272	1	q42.2	DISC1	42.18	protein_coding		12931
ENSG00000146707	109.127	-0.000963982	0.000406437	-2.37179	0.0177022	0.871223	POM121 and ZP3 fusion [Source:HGNC Symbol;Acc:HGNC:9203]	chr7	76609986	76627279	-1	q11.23	POMZP3	49.27	protein_coding		1879
ENSG00000113328	4846.47	0.00070501	0.00029729	2.37146	0.0177181	0.871223	cyclin G1 [Source:HGNC Symbol;Acc:HGNC:1592]	chr5	163437569	163446151	1	q34	CCNG1	37.5	protein_coding		3096
ENSG00000227121	22.4459	-0.00303002	0.00127776	-2.37136	0.0177229	0.871223	long intergenic non-protein coding RNA 2672 [Source:HGNC Symbol;Acc:HGNC:54159]	chr10	52972612	53030024	-1	q21.1	LINC02672	36.62	lncRNA		1615
ENSG00000163464	20.7973	-0.00205791	0.000868239	-2.37021	0.017778	0.871223	C-X-C motif chemokine receptor 1 [Source:HGNC Symbol;Acc:HGNC:6026]	chr2	218162841	218166962	-1	q35	CXCR1	49.83	protein_coding		2459
ENSG00000135297	681.847	0.000384177	0.000162114	2.3698	0.0177977	0.871223	mitochondrial tRNA translation optimization 1 [Source:HGNC Symbol;Acc:HGNC:19261]	chr6	73461578	73509236	1	q13	MTO1	42.61	protein_coding		13313
ENSG00000123989	26.5989	-0.00146335	0.000617609	-2.36938	0.017818	0.871223	chondroitin polymerizing factor [Source:HGNC Symbol;Acc:HGNC:24291]	chr2	219538948	219543809	-1	q35	CHPF	61.19	protein_coding		3375
ENSG00000107140	636.993	-0.00102825	0.000434032	-2.36907	0.017833	0.871223	testis associated actin remodelling kinase 1 [Source:HGNC Symbol;Acc:HGNC:11731]	chr9	35605262	35610041	1	p13.3	TESK1	59.33	protein_coding		3341
ENSG00000132694	690.598	-0.000597686	0.000252347	-2.36851	0.01786	0.871223	Rho guanine nucleotide exchange factor 11 [Source:HGNC Symbol;Acc:HGNC:14580]	chr1	156934840	157045742	-1	q23.1	ARHGEF11	44.58	protein_coding		9322
ENSG00000155252	82.7829	-0.000635102	0.000268215	-2.36789	0.0178901	0.871223	phosphatidylinositol 4-kinase type 2 alpha [Source:HGNC Symbol;Acc:HGNC:30031]	chr10	97640686	97676434	1	q24.2	PI4K2A	44.74	protein_coding		4189
ENSG00000121552	14.4634	-0.00164646	0.000695402	-2.36763	0.0179025	0.871223	cystatin A [Source:HGNC Symbol;Acc:HGNC:2481]	chr3	122325248	122341969	1	q21.1	CSTA	41.8	protein_coding		1366
ENSG00000197405	48.9375	-0.00135221	0.000571245	-2.36713	0.0179266	0.871223	complement C5a receptor 1 [Source:HGNC Symbol;Acc:HGNC:1338]	chr19	47290023	47322066	1	q13.32	C5AR1	49.69	protein_coding		2964
ENSG00000261315	130.213	0.00093763	0.000396209	2.36651	0.0179569	0.871223	LARP4 pseudogene [Source:HGNC Symbol;Acc:HGNC:21438]	chr15	36617089	36619265	1	q14	LARP4P	40.74	transcribed_processed_pseudogene		2177
ENSG00000197324	308.607	-0.000833219	0.000352117	-2.36631	0.0179663	0.871223	LDL receptor related protein 10 [Source:HGNC Symbol;Acc:HGNC:14553]	chr14	22871740	22881713	1	q11.2	LRP10	55.43	protein_coding		7118
ENSG00000114353	450.782	-0.000801278	0.000338737	-2.36549	0.0180063	0.871223	G protein subunit alpha i2 [Source:HGNC Symbol;Acc:HGNC:4385]	chr3	50226292	50259362	1	p21.31	GNAI2	57.36	protein_coding		7405
ENSG00000115423	134.399	-0.00195257	0.000825487	-2.36535	0.018013	0.871223	dynein axonemal heavy chain 6 [Source:HGNC Symbol;Acc:HGNC:2951]	chr2	84516455	84819589	1	p11.2	DNAH6	38.37	protein_coding		13514
ENSG00000254519	233.728	-0.000832011	0.00035187	-2.36454	0.0180523	0.871223	novel transcript	chr11	45722279	45748029	1	p11.2		47.33	lncRNA		7844
ENSG00000286269	125.833	-0.00205811	0.000870578	-2.36408	0.0180751	0.871223	novel transcript	chr4	117648832	117657312	-1	q26		39.35	lncRNA		5878
ENSG00000179820	393.625	-0.00100439	0.000424919	-2.36373	0.0180922	0.871223	myeloid associated differentiation marker [Source:HGNC Symbol;Acc:HGNC:7544]	chr19	53864763	53876435	1	q13.42	MYADM	57.79	protein_coding		4298
ENSG00000259390	9.50814	-0.00204731	0.000866178	-2.36362	0.0180975	0.871223	novel transcript	chr15	39512335	39519954	-1	q14		40.12	lncRNA		721
ENSG00000198019	26.5559	-0.00179386	0.000759412	-2.36217	0.0181684	0.871223	Fc fragment of IgG receptor Ib [Source:HGNC Symbol;Acc:HGNC:3614]	chr1	121087345	121097161	1	p11.2	FCGR1B	41.95	protein_coding		4234
ENSG00000230360	28.5154	-0.0023524	0.00099594	-2.36199	0.0181773	0.871223	DEAD-box helicase 10 pseudogene 2 [Source:HGNC Symbol;Acc:HGNC:44961]	chr9	82086155	82088768	-1	q21.32	DDX10P2	41.81	processed_pseudogene		2614
ENSG00000082482	53.5943	-0.00136492	0.000577903	-2.36185	0.0181841	0.871223	potassium two pore domain channel subfamily K member 2 [Source:HGNC Symbol;Acc:HGNC:6277]	chr1	215005775	215237090	1	q41	KCNK2	36.37	protein_coding		4294
ENSG00000118922	1927.42	0.00040949	0.000173421	2.36125	0.0182136	0.871223	Kruppel like factor 12 [Source:HGNC Symbol;Acc:HGNC:6346]	chr13	73686089	74133929	-1	q22.1	KLF12	37.47	protein_coding		11114
ENSG00000170275	1325.22	-0.000647058	0.000274122	-2.36048	0.0182514	0.871223	cartilage associated protein [Source:HGNC Symbol;Acc:HGNC:2379]	chr3	33114014	33147773	1	p22.3	CRTAP	44.25	protein_coding		6660
ENSG00000259964	24.9346	-0.00133813	0.000566986	-2.36007	0.0182716	0.871223	THSD4 antisense RNA 1 [Source:HGNC Symbol;Acc:HGNC:51420]	chr15	71147650	71189064	-1	q23	THSD4-AS1	40.53	lncRNA		4603
ENSG00000120832	158.68	0.000516905	0.000219096	2.35926	0.0183113	0.871223	mitochondrial transcription termination factor 2 [Source:HGNC Symbol;Acc:HGNC:30779]	chr12	106977277	106987160	-1	q23.3	MTERF2	41.65	protein_coding		3634
ENSG00000133874	120.329	-0.00100987	0.000428166	-2.3586	0.0183442	0.871223	ring finger protein 122 [Source:HGNC Symbol;Acc:HGNC:21147]	chr8	33547754	33567128	-1	p12	RNF122	49.07	protein_coding		1872
ENSG00000101350	201.016	-0.000625864	0.000265385	-2.35832	0.0183577	0.871223	kinesin family member 3B [Source:HGNC Symbol;Acc:HGNC:6320]	chr20	32277651	32335011	1	q11.21	KIF3B	43.82	protein_coding		6116
ENSG00000130635	147.364	-0.000731538	0.000310253	-2.35788	0.0183798	0.871223	collagen type V alpha 1 chain [Source:HGNC Symbol;Acc:HGNC:2209]	chr9	134641803	134844843	1	q34.3	COL5A1	56	protein_coding		11160
ENSG00000197136	91.1907	-0.000905601	0.00038491	-2.35276	0.0186348	0.871223	pecanex 3 [Source:HGNC Symbol;Acc:HGNC:18760]	chr11	65615776	65637439	1	q13.1	PCNX3	60.5	protein_coding		7969
ENSG00000137193	66.6398	-0.000918432	0.000390422	-2.35241	0.0186523	0.871223	Pim-1 proto-oncogene, serine/threonine kinase [Source:HGNC Symbol;Acc:HGNC:8986]	chr6	37170152	37175428	1	p21.2	PIM1	53.82	protein_coding		3030
ENSG00000056998	27.9313	-0.00194232	0.000825737	-2.35222	0.0186616	0.871223	glycogenin 2 [Source:HGNC Symbol;Acc:HGNC:4700]	chrX	2828822	2882820	1	p22.33	GYG2	43.65	protein_coding		3621
ENSG00000086730	60.1721	-0.000837256	0.000356006	-2.3518	0.0186827	0.871223	linker for activation of T cells family member 2 [Source:HGNC Symbol;Acc:HGNC:12749]	chr7	74199652	74229834	1	q11.23	LAT2	53.07	protein_coding		4545
ENSG00000151376	339.653	0.000417388	0.00017752	2.35122	0.0187121	0.871223	malic enzyme 3 [Source:HGNC Symbol;Acc:HGNC:6985]	chr11	86441108	86672636	-1	q14.2	ME3	42.88	protein_coding		3838
ENSG00000267032	11.8148	-0.00215884	0.000918979	-2.34917	0.0188153	0.871223	WD repeat domain 89 (WDR89) pseudogene	chr18	13151637	13152689	-1	p11.21		37.7	processed_pseudogene		1053
ENSG00000263483	121.012	-0.00340748	0.00145081	-2.34867	0.0188407	0.871223	MT-ATP6 pseudogene 3 [Source:HGNC Symbol;Acc:HGNC:44577]	chr17	22529934	22530609	1	p11.2	MTATP6P3	43.2	unprocessed_pseudogene		676
ENSG00000241772	10.483	-0.00173351	0.000738202	-2.34829	0.0188598	0.871223	novel transcript	chr2	138569090	138574458	1	q22.1		32.74	lncRNA		1051
ENSG00000255121	6.84787	-0.00167687	0.000714146	-2.34808	0.0188707	0.871223	CENATAC divergent transcript [Source:HGNC Symbol;Acc:HGNC:54215]	chr11	118994824	118998004	-1	q23.3	CENATAC-DT	51.59	lncRNA		1506
ENSG00000074047	61.8299	-0.00102969	0.000438538	-2.348	0.0188747	0.871223	GLI family zinc finger 2 [Source:HGNC Symbol;Acc:HGNC:4318]	chr2	120735623	120992653	1	q14.2	GLI2	52.42	protein_coding		7720
ENSG00000167291	73.8685	-0.00100511	0.000428184	-2.34739	0.0189054	0.871223	TBC1 domain family member 16 [Source:HGNC Symbol;Acc:HGNC:28356]	chr17	79932343	80035872	-1	q25.3	TBC1D16	52.49	protein_coding		11579
ENSG00000197226	290.626	-0.000576892	0.000245791	-2.34708	0.0189212	0.871223	TBC1 domain family member 9B [Source:HGNC Symbol;Acc:HGNC:29097]	chr5	179862066	179907897	-1	q35.3	TBC1D9B	54.24	protein_coding		11511
ENSG00000156469	292.918	0.000466921	0.000199079	2.3454	0.0190066	0.871223	mitochondrial transcription termination factor 3 [Source:HGNC Symbol;Acc:HGNC:24258]	chr8	96239398	96261610	-1	q22.1	MTERF3	38.81	protein_coding		1801
ENSG00000243156	778.168	-0.000554556	0.000236445	-2.3454	0.0190069	0.871223	microtubule associated monooxygenase, calponin and LIM domain containing 3 [Source:HGNC Symbol;Acc:HGNC:24694]	chr22	17787649	18024561	-1	q11.21	MICAL3	49.78	protein_coding		22444
ENSG00000153347	33.8295	-0.00154179	0.000657378	-2.34537	0.0190083	0.871223	family with sequence similarity 81 member B [Source:HGNC Symbol;Acc:HGNC:26335]	chr5	95391366	95450454	1	q15	FAM81B	37.38	protein_coding		2473
ENSG00000286071	115.167	-0.00114532	0.000488402	-2.34504	0.0190252	0.871223	disrupted in schizophrenia 2	chr1	231767464	231847706	-1	q42.2		42.77	lncRNA		16539
ENSG00000148357	242.556	-0.000819479	0.00034964	-2.34378	0.0190895	0.871223	hemicentin 2 [Source:HGNC Symbol;Acc:HGNC:21293]	chr9	130265760	130434123	1	q34.11	HMCN2	54.65	protein_coding		20542
ENSG00000147324	101.255	-0.000818882	0.000349671	-2.34187	0.0191875	0.871223	malignant fibrous histiocytoma amplified sequence 1 [Source:HGNC Symbol;Acc:HGNC:16982]	chr8	8783354	8893630	-1	p23.1	MFHAS1	44.15	protein_coding		6868
ENSG00000090339	34.7246	-0.00110497	0.000471954	-2.34126	0.0192189	0.871223	intercellular adhesion molecule 1 [Source:HGNC Symbol;Acc:HGNC:5344]	chr19	10271093	10286615	1	p13.2	ICAM1	51.86	protein_coding		3448
ENSG00000184905	19.1493	-0.00173252	0.000740087	-2.34097	0.0192337	0.871223	transcription elongation factor A like 2 [Source:HGNC Symbol;Acc:HGNC:29818]	chrX	102125679	102140426	1	q22.1	TCEAL2	41.81	protein_coding		3163
ENSG00000263435	16.1566	-0.00180846	0.000772545	-2.34091	0.0192369	0.871223	novel transcript, antisense ASIC2	chr17	33976531	33980851	1	q12		50.22	lncRNA		323
ENSG00000110660	32.6296	-0.000992427	0.000423978	-2.34075	0.0192451	0.871223	solute carrier family 35 member F2 [Source:HGNC Symbol;Acc:HGNC:23615]	chr11	107790991	107928293	-1	q22.3	SLC35F2	43.51	protein_coding		3483
ENSG00000196935	319.715	-0.000727509	0.000311052	-2.33887	0.0193424	0.871223	SLIT-ROBO Rho GTPase activating protein 1 [Source:HGNC Symbol;Acc:HGNC:17382]	chr12	63844700	64162217	1	q14.2	SRGAP1	39.42	protein_coding		26230
ENSG00000162458	39.219	-0.00179763	0.000768956	-2.33775	0.0194004	0.871223	filamin binding LIM protein 1 [Source:HGNC Symbol;Acc:HGNC:24686]	chr1	15756607	15786594	1	p36.21	FBLIM1	53.53	protein_coding		4351
ENSG00000082397	389.779	-0.000675521	0.000288982	-2.33759	0.0194084	0.871223	erythrocyte membrane protein band 4.1 like 3 [Source:HGNC Symbol;Acc:HGNC:3380]	chr18	5392381	5630700	-1	p11.31	EPB41L3	39.83	protein_coding		12203
ENSG00000162951	42.1939	-0.00236979	0.00101411	-2.33683	0.0194483	0.871223	leucine rich repeat transmembrane neuronal 1 [Source:HGNC Symbol;Acc:HGNC:19408]	chr2	80288351	80304752	-1	p12	LRRTM1	44.28	protein_coding		5047
ENSG00000267909	17.335	-0.00268004	0.00114741	-2.33573	0.0195055	0.871223	coiled-coil domain containing 177 [Source:HGNC Symbol;Acc:HGNC:23243]	chr14	69569799	69574871	-1	q24.1	CCDC177	62.23	protein_coding		4182
ENSG00000136929	196.123	-0.0015469	0.000662292	-2.33568	0.019508	0.871223	hemogen [Source:HGNC Symbol;Acc:HGNC:17509]	chr9	97926791	97944856	-1	q22.33	HEMGN	39.24	protein_coding		2192
ENSG00000002834	318.259	-0.000820243	0.000351183	-2.33566	0.0195091	0.871223	LIM and SH3 protein 1 [Source:HGNC Symbol;Acc:HGNC:6513]	chr17	38869859	38921770	1	q12	LASP1	53.69	protein_coding		7061
ENSG00000132953	14346.3	0.000637243	0.000272899	2.33509	0.0195388	0.871223	exportin 4 [Source:HGNC Symbol;Acc:HGNC:17796]	chr13	20777329	20903048	-1	q12.11	XPO4	38.5	protein_coding		10497
ENSG00000139173	261.777	0.000446355	0.000191171	2.33484	0.0195517	0.871223	transmembrane protein 117 [Source:HGNC Symbol;Acc:HGNC:25308]	chr12	43835967	44389762	1	q12	TMEM117	37.35	protein_coding		3440
ENSG00000198053	170.41	-0.000699369	0.0002996	-2.33434	0.0195779	0.871223	signal regulatory protein alpha [Source:HGNC Symbol;Acc:HGNC:9662]	chr20	1894167	1940592	1	p13	SIRPA	51.36	protein_coding		4957
ENSG00000170370	45.9297	-0.000821289	0.000351878	-2.33402	0.0195948	0.871223	empty spiracles homeobox 2 [Source:HGNC Symbol;Acc:HGNC:3341]	chr10	117542445	117549546	1	q26.11	EMX2	56.25	protein_coding		3261
ENSG00000165810	765.785	0.000672711	0.000288248	2.33379	0.0196067	0.871223	butyrophilin like 9 [Source:HGNC Symbol;Acc:HGNC:24176]	chr5	181040225	181061521	1	q35.3	BTNL9	49.92	protein_coding		5563
ENSG00000134363	66.4307	-0.0012545	0.000537605	-2.3335	0.0196218	0.871223	follistatin [Source:HGNC Symbol;Acc:HGNC:3971]	chr5	53480626	53487134	1	q11.2	FST	44.98	protein_coding		2752
ENSG00000138777	456.979	0.000458798	0.000196666	2.33288	0.0196545	0.871223	inorganic pyrophosphatase 2 [Source:HGNC Symbol;Acc:HGNC:28883]	chr4	105369077	105474067	-1	q24	PPA2	36.65	protein_coding		4640
ENSG00000269937	41.0928	-0.00083973	0.000360265	-2.33086	0.0197605	0.871223	novel transcript, antisense to PDPK1	chr16	2561471	2565096	-1	p13.3		59.29	lncRNA		3626
ENSG00000287627	20.8782	0.00119311	0.000512328	2.32881	0.0198691	0.871223	novel transcript	chr1	226538305	226542729	-1	q42.12		45.42	lncRNA		605
ENSG00000151208	348.698	-0.000903739	0.000388174	-2.32818	0.0199026	0.871223	discs large MAGUK scaffold protein 5 [Source:HGNC Symbol;Acc:HGNC:2904]	chr10	77790791	77926755	-1	q22.3	DLG5	50.06	protein_coding		10500
ENSG00000249526	10.8371	-0.00190886	0.000819985	-2.32792	0.0199164	0.871223	novel transcript	chr5	139684645	139745010	1	q31.2		53.35	lncRNA		568
ENSG00000169410	142.633	-0.000542934	0.000233282	-2.32737	0.0199455	0.871223	protein tyrosine phosphatase non-receptor type 9 [Source:HGNC Symbol;Acc:HGNC:9661]	chr15	75463251	75579315	-1	q24.2	PTPN9	45.12	protein_coding		8658
ENSG00000159593	519.072	0.000438331	0.000188367	2.327	0.0199653	0.871223	NEDD8 activating enzyme E1 subunit 1 [Source:HGNC Symbol;Acc:HGNC:621]	chr16	66802875	66873256	-1	q22.1	NAE1	46.31	protein_coding		4790
ENSG00000173253	59.4544	0.000848636	0.000364715	2.32685	0.0199733	0.871223	doublesex and mab-3 related transcription factor 2 [Source:HGNC Symbol;Acc:HGNC:2935]	chr9	1049858	1057552	1	p24.3	DMRT2	48.27	protein_coding		3560
ENSG00000249035	49.3038	-0.00089595	0.000385162	-2.32617	0.0200097	0.871223	colorectal liver metastasis associated transcript 3 [Source:HGNC Symbol;Acc:HGNC:52287]	chr5	151676945	151725473	1	q33.1	CLMAT3	45.21	lncRNA		3087
ENSG00000174776	83.0791	-0.00121619	0.000523091	-2.32502	0.0200711	0.871223	WD repeat domain 49 [Source:HGNC Symbol;Acc:HGNC:26587]	chr3	167478684	167653983	-1	q26.1	WDR49	36.51	protein_coding		3891
ENSG00000136193	163.723	-0.000966344	0.000415638	-2.32497	0.0200738	0.871223	secernin 1 [Source:HGNC Symbol;Acc:HGNC:22192]	chr7	29920104	29990289	-1	p14.3	SCRN1	43.91	protein_coding		6048
ENSG00000225415	15.5871	0.00107514	0.00046246	2.32483	0.020081	0.871223	ACKR4 pseudogene 1 [Source:HGNC Symbol;Acc:HGNC:21142]	chr6	138822747	138823799	1	q24.1	ACKR4P1	41.5	processed_pseudogene		1053
ENSG00000171051	45.5008	-0.00154764	0.00066588	-2.3242	0.0201146	0.871223	formyl peptide receptor 1 [Source:HGNC Symbol;Acc:HGNC:3826]	chr19	51745172	51804110	-1	q13.41	FPR1	42.98	protein_coding		2578
ENSG00000186340	32.2858	-0.00116833	0.00050291	-2.32314	0.0201714	0.871223	thrombospondin 2 [Source:HGNC Symbol;Acc:HGNC:11786]	chr6	169215780	169254050	-1	q27	THBS2	49.53	protein_coding		7197
ENSG00000115353	47.785	-0.00100737	0.000433688	-2.32279	0.0201903	0.871223	tachykinin receptor 1 [Source:HGNC Symbol;Acc:HGNC:11526]	chr2	75046463	75199520	-1	p12	TACR1	40.29	protein_coding		5128
ENSG00000183878	1388.36	0.000956922	0.000412143	2.32182	0.0202425	0.871223	ubiquitously transcribed tetratricopeptide repeat containing, Y-linked [Source:HGNC Symbol;Acc:HGNC:12638]	chrY	13234577	13480673	-1	q11.221	UTY	37.54	protein_coding		9716
ENSG00000070814	189.857	-0.0006851	0.000295114	-2.32148	0.0202612	0.871223	treacle ribosome biogenesis factor 1 [Source:HGNC Symbol;Acc:HGNC:11654]	chr5	150357629	150400308	1	q32	TCOF1	52.46	protein_coding		11439
ENSG00000107021	232.05	-0.000683607	0.000294667	-2.31993	0.0203448	0.871223	TBC1 domain family member 13 [Source:HGNC Symbol;Acc:HGNC:25571]	chr9	128787253	128810430	1	q34.11	TBC1D13	52.05	protein_coding		3931
ENSG00000287289	28.3241	-0.00100992	0.000435357	-2.31975	0.0203545	0.871223	novel transcript	chr8	107160354	107166595	1	q23.1		38.16	lncRNA		2983
ENSG00000128654	971.6	0.000418529	0.000180551	2.31806	0.0204459	0.871223	metaxin 2 [Source:HGNC Symbol;Acc:HGNC:7506]	chr2	176269395	176338025	1	q31.1	MTX2	35.02	protein_coding		1717
ENSG00000112137	84.1595	-0.000842307	0.000363483	-2.31732	0.0204861	0.871223	phosphatase and actin regulator 1 [Source:HGNC Symbol;Acc:HGNC:20990]	chr6	12716554	13287843	1	p24.1	PHACTR1	41.18	protein_coding		11621
ENSG00000174600	94.6623	-0.000893843	0.000385881	-2.31637	0.0205382	0.871223	chemerin chemokine-like receptor 1 [Source:HGNC Symbol;Acc:HGNC:2121]	chr12	108288044	108339317	-1	q23.3	CMKLR1	49.34	protein_coding		5666
ENSG00000215304	6.39276	-0.00172344	0.00074426	-2.31564	0.0205781	0.871223	novel transcript	chr15	32398956	32435233	-1	q13.3		41.69	lncRNA		1097
ENSG00000197496	44.3633	-0.000938542	0.000405396	-2.31512	0.0206062	0.871223	solute carrier family 2 member 10 [Source:HGNC Symbol;Acc:HGNC:13444]	chr20	46709649	46736347	1	q13.12	SLC2A10	47.37	protein_coding		4838
ENSG00000184185	821.896	-0.0011347	0.000490125	-2.31512	0.0206062	0.871223	potassium inwardly rectifying channel subfamily J member 12 [Source:HGNC Symbol;Acc:HGNC:6258]	chr17	21376357	21419870	1	p11.2	KCNJ12	58.04	protein_coding		5455
ENSG00000169604	1237.68	-0.000642253	0.00027743	-2.31501	0.0206125	0.871223	ANTXR cell adhesion molecule 1 [Source:HGNC Symbol;Acc:HGNC:21014]	chr2	69013176	69249327	1	p13.3	ANTXR1	41.88	protein_coding		17891
ENSG00000261423	40.0584	-0.00070302	0.000303693	-2.3149	0.0206182	0.871223	TMEM202 antisense RNA 1 [Source:HGNC Symbol;Acc:HGNC:53265]	chr15	72407778	72475168	-1	q24.1	TMEM202-AS1	40.16	lncRNA		2713
ENSG00000100345	1046.13	-0.000743582	0.000321376	-2.31375	0.0206817	0.871223	myosin heavy chain 9 [Source:HGNC Symbol;Acc:HGNC:7579]	chr22	36281280	36387967	-1	q12.3	MYH9	52.36	protein_coding		8909
ENSG00000029559	10.0258	-0.00242084	0.00104638	-2.31354	0.0206928	0.871223	integrin binding sialoprotein [Source:HGNC Symbol;Acc:HGNC:5341]	chr4	87799554	87812435	1	q22.1	IBSP	36.14	protein_coding		1573
ENSG00000134824	84.6608	-0.000939917	0.000406433	-2.3126	0.0207446	0.871223	fatty acid desaturase 2 [Source:HGNC Symbol;Acc:HGNC:3575]	chr11	61792980	61867354	1	q12.2	FADS2	51.23	protein_coding		10553
ENSG00000122877	29.2413	-0.00126258	0.000545963	-2.31258	0.0207457	0.871223	early growth response 2 [Source:HGNC Symbol;Acc:HGNC:3239]	chr10	62811996	62919900	-1	q21.3	EGR2	42.64	protein_coding		4060
ENSG00000139645	573.591	-0.000834386	0.000360947	-2.31166	0.0207964	0.871223	ankyrin repeat domain 52 [Source:HGNC Symbol;Acc:HGNC:26614]	chr12	56237807	56258384	-1	q13.3	ANKRD52	53.51	protein_coding		11096
ENSG00000157350	362.597	-0.000768887	0.000332755	-2.31067	0.0208509	0.871223	ST3 beta-galactoside alpha-2,3-sialyltransferase 2 [Source:HGNC Symbol;Acc:HGNC:10863]	chr16	70375977	70439237	-1	q22.1	ST3GAL2	51.87	protein_coding		9745
ENSG00000130023	600.113	0.000420783	0.000182174	2.30979	0.0209	0.871223	ER membrane associated RNA degradation [Source:HGNC Symbol;Acc:HGNC:21056]	chr6	169751622	169781600	1	q27	ERMARD	43.3	protein_coding		4267
ENSG00000168079	271.775	-0.000690473	0.000298969	-2.30951	0.0209151	0.871223	scavenger receptor class A member 5 [Source:HGNC Symbol;Acc:HGNC:28701]	chr8	27869883	27992673	-1	p21.1	SCARA5	49.04	protein_coding		4380
ENSG00000105438	251.429	-0.000741386	0.000321201	-2.30817	0.0209897	0.871223	KDEL endoplasmic reticulum protein retention receptor 1 [Source:HGNC Symbol;Acc:HGNC:6304]	chr19	48382575	48391551	-1	q13.33	KDELR1	53.36	protein_coding		2244
ENSG00000182095	133.12	-0.000797443	0.000345559	-2.30769	0.0210163	0.871223	trinucleotide repeat containing 18 [Source:HGNC Symbol;Acc:HGNC:11962]	chr7	5306790	5425414	-1	p22.1	TNRC18	54.68	protein_coding		12860
ENSG00000064666	36.6858	-0.00164838	0.000714745	-2.30625	0.0210967	0.871223	calponin 2 [Source:HGNC Symbol;Acc:HGNC:2156]	chr19	1026586	1039068	1	p13.3	CNN2	59.72	protein_coding		3640
ENSG00000206190	69.3172	-0.00132478	0.000574825	-2.30467	0.021185	0.871223	ATPase phospholipid transporting 10A (putative) [Source:HGNC Symbol;Acc:HGNC:13542]	chr15	25677271	25865184	-1	q12	ATP10A	46.51	protein_coding		20677
ENSG00000197249	105.297	-0.00142523	0.000618522	-2.30426	0.0212083	0.871223	serpin family A member 1 [Source:HGNC Symbol;Acc:HGNC:8941]	chr14	94376747	94390693	-1	q32.13	SERPINA1	51.8	protein_coding		4902
ENSG00000078668	7169.08	0.000639763	0.000277706	2.30374	0.0212373	0.871223	voltage dependent anion channel 3 [Source:HGNC Symbol;Acc:HGNC:12674]	chr8	42391624	42405937	1	p11.21	VDAC3	40.44	protein_coding		3181
ENSG00000261801	41.4668	-0.00125789	0.000546248	-2.30279	0.0212909	0.871223	LOXL1 antisense RNA 1 [Source:HGNC Symbol;Acc:HGNC:44169]	chr15	73908071	73928248	-1	q24.1	LOXL1-AS1	50.5	lncRNA		5345
ENSG00000171302	121.251	-0.000582149	0.000252817	-2.30265	0.0212984	0.871223	calcium activated nucleotidase 1 [Source:HGNC Symbol;Acc:HGNC:19721]	chr17	78991716	79009867	-1	q25.3	CANT1	57.12	protein_coding		4422
ENSG00000235501	18.5738	-0.00104126	0.000452296	-2.30217	0.0213255	0.871223	CNN3 divergent transcript [Source:HGNC Symbol;Acc:HGNC:54176]	chr1	94927361	94963616	1	p21.3	CNN3-DT	42.13	lncRNA		2517
ENSG00000230333	90.555	-0.00171007	0.000743068	-2.30137	0.021371	0.871223	novel transcript, antisense to THSD7A	chr7	11180902	11520175	1	p21.3		37.05	lncRNA		5660
ENSG00000046889	1162.68	0.000434578	0.000188944	2.30004	0.0214462	0.871223	phosphatidylinositol-3,4,5-trisphosphate dependent Rac exchange factor 2 [Source:HGNC Symbol;Acc:HGNC:22950]	chr8	67952046	68237032	1	q13.2	PREX2	37.16	protein_coding		12132
ENSG00000143458	672.91	-0.000357739	0.000155558	-2.29971	0.0214646	0.871223	GA binding protein transcription factor subunit beta 2 [Source:HGNC Symbol;Acc:HGNC:28441]	chr1	151070578	151125542	1	q21.3	GABPB2	44.85	protein_coding		9189
ENSG00000107317	9.2303	-0.00124959	0.000543415	-2.29952	0.0214756	0.871223	prostaglandin D2 synthase [Source:HGNC Symbol;Acc:HGNC:9592]	chr9	136975092	136981742	1	q34.3	PTGDS	66.35	protein_coding		2712
ENSG00000169851	117.159	-0.00113399	0.000493153	-2.29948	0.0214779	0.871223	protocadherin 7 [Source:HGNC Symbol;Acc:HGNC:8659]	chr4	30720415	31146805	1	p15.1	PCDH7	35.57	protein_coding		12249
ENSG00000270462	9.52907	0.00135648	0.000590138	2.29858	0.0215287	0.871223	novel transcript, antisense to C2orf3	chr2	75697583	75697996	1	p12		42.75	lncRNA		414
ENSG00000114770	2218.54	0.000606777	0.000264028	2.29816	0.0215529	0.871223	ATP binding cassette subfamily C member 5 [Source:HGNC Symbol;Acc:HGNC:56]	chr3	183919934	184017939	-1	q27.1	ABCC5	44.68	protein_coding		11365
ENSG00000169925	313.792	-0.000672314	0.000292656	-2.29728	0.0216027	0.871223	bromodomain containing 3 [Source:HGNC Symbol;Acc:HGNC:1104]	chr9	134030305	134068535	-1	q34.2	BRD3	57.61	protein_coding		6885
ENSG00000116774	121.287	-0.000807468	0.000351494	-2.29724	0.0216049	0.871223	olfactomedin like 3 [Source:HGNC Symbol;Acc:HGNC:24956]	chr1	113979391	114035572	1	p13.2	OLFML3	45.3	protein_coding		2821
ENSG00000121039	191.896	-0.000487473	0.000212284	-2.29633	0.0216573	0.871223	retinol dehydrogenase 10 [Source:HGNC Symbol;Acc:HGNC:19975]	chr8	73294602	73325281	1	q21.11	RDH10	41.69	protein_coding		5331
ENSG00000115414	2740.41	-0.0010076	0.000439471	-2.29275	0.0218622	0.871223	fibronectin 1 [Source:HGNC Symbol;Acc:HGNC:3778]	chr2	215360440	215436073	-1	q35	FN1	39.39	protein_coding		17216
ENSG00000228903	93.8687	-0.00107958	0.000470994	-2.29214	0.0218978	0.871223	RAS p21 protein activator 4C, pseudogene [Source:HGNC Symbol;Acc:HGNC:44185]	chr7	44026951	44041892	-1	p13	RASA4CP	56.99	transcribed_unprocessed_pseudogene		4056
ENSG00000143850	112.915	-0.000782411	0.000341374	-2.29195	0.0219085	0.871223	pleckstrin homology domain containing A6 [Source:HGNC Symbol;Acc:HGNC:17053]	chr1	204218853	204377665	-1	q32.1	PLEKHA6	48.91	protein_coding		9656
ENSG00000244041	74.0674	-0.000829198	0.000361937	-2.291	0.0219635	0.871223	long intergenic non-protein coding RNA 1011 [Source:HGNC Symbol;Acc:HGNC:33812]	chr6	2987967	2991173	1	p25.2	LINC01011	51.89	lncRNA		2811
ENSG00000248295	23.8644	-0.00150791	0.000658529	-2.28982	0.0220317	0.871223	DEAD-box helicase 43 pseudogene 1 [Source:HGNC Symbol;Acc:HGNC:50780]	chr5	115974513	115976275	-1	q23.1	DDX43P1	39.76	processed_pseudogene		1763
ENSG00000013306	253.94	-0.000877551	0.000383327	-2.2893	0.0220617	0.871223	solute carrier family 25 member 39 [Source:HGNC Symbol;Acc:HGNC:24279]	chr17	44319625	44324870	-1	q21.31	SLC25A39	61.11	protein_coding		3526
ENSG00000196924	631.651	-0.00132341	0.000578119	-2.28917	0.0220697	0.871223	filamin A [Source:HGNC Symbol;Acc:HGNC:3754]	chrX	154348524	154374634	-1	q28	FLNA	62.28	protein_coding		10860
ENSG00000197852	287.858	-0.000669725	0.000292609	-2.28881	0.0220907	0.871223	inka box actin regulator 2 [Source:HGNC Symbol;Acc:HGNC:28045]	chr1	111680630	111755824	-1	p13.2	INKA2	43.96	protein_coding		6393
ENSG00000186283	93.3052	-0.000763172	0.000333443	-2.28876	0.0220931	0.871223	torsin family 3 member A [Source:HGNC Symbol;Acc:HGNC:11997]	chr1	179082070	179098023	1	q25.2	TOR3A	52.39	protein_coding		3224
ENSG00000114867	3305.32	-0.000749153	0.000327333	-2.28865	0.0220995	0.871223	eukaryotic translation initiation factor 4 gamma 1 [Source:HGNC Symbol;Acc:HGNC:3296]	chr3	184314495	184335358	1	q27.1	EIF4G1	52.77	protein_coding		8752
ENSG00000163872	450.198	-0.000354732	0.000155	-2.28859	0.0221029	0.871223	YEATS domain containing 2 [Source:HGNC Symbol;Acc:HGNC:25489]	chr3	183697797	183812624	1	q27.1	YEATS2	42.59	protein_coding		10232
ENSG00000188342	886.991	0.000469068	0.000204984	2.28831	0.0221193	0.871223	general transcription factor IIF subunit 2 [Source:HGNC Symbol;Acc:HGNC:4653]	chr13	45120510	45284893	1	q14.12	GTF2F2	39.12	protein_coding		3608
ENSG00000243176	82.1791	-0.00107797	0.000471143	-2.28798	0.0221388	0.871223	novel transcript	chr3	157174201	157381265	1	q25.31		39.24	lncRNA		9051
ENSG00000221986	11.8603	-0.00178268	0.0007792	-2.28783	0.0221474	0.871223	myosin binding protein H like [Source:HGNC Symbol;Acc:HGNC:30434]	chr1	109292365	109307011	-1	p13.3	MYBPHL	49.85	protein_coding		1759
ENSG00000152234	18800.8	0.000657166	0.00028733	2.28715	0.0221869	0.871223	ATP synthase F1 subunit alpha [Source:HGNC Symbol;Acc:HGNC:823]	chr18	46080248	46104334	-1	q21.1	ATP5F1A	44.44	protein_coding		10908
ENSG00000269374	8.2796	-0.00140312	0.000613558	-2.28685	0.0222046	0.871223	zinc finger, AN1-type domain 5 (ZFAND5) pseudogene	chr19	42485076	42485714	-1	q13.2		44.91	processed_pseudogene		639
ENSG00000204482	27.0958	-0.00143887	0.000629638	-2.28524	0.0222987	0.871223	leukocyte specific transcript 1 [Source:HGNC Symbol;Acc:HGNC:14189]	chr6	31586124	31588909	1	p21.33	LST1	55.49	protein_coding		2281
ENSG00000120899	122.87	-0.000727573	0.000318393	-2.28514	0.0223046	0.871223	protein tyrosine kinase 2 beta [Source:HGNC Symbol;Acc:HGNC:9612]	chr8	27311482	27459391	1	p21.2	PTK2B	46.91	protein_coding		7860
ENSG00000197375	690.289	0.000555841	0.000243258	2.28499	0.0223133	0.871223	solute carrier family 22 member 5 [Source:HGNC Symbol;Acc:HGNC:10969]	chr5	132369710	132395613	1	q31.1	SLC22A5	48.37	protein_coding		12829
ENSG00000166819	128.334	-0.00151547	0.000663236	-2.28497	0.0223146	0.871223	perilipin 1 [Source:HGNC Symbol;Acc:HGNC:9076]	chr15	89664367	89679427	-1	q26.1	PLIN1	52.04	protein_coding		3795
ENSG00000177096	20.224	-0.00127275	0.000557171	-2.2843	0.0223538	0.871223	PH domain containing endocytic trafficking adaptor 2 [Source:HGNC Symbol;Acc:HGNC:27161]	chr22	42074248	42079438	1	q13.2	PHETA2	55.87	protein_coding		2451
ENSG00000106211	2349.82	-0.000903922	0.000395745	-2.2841	0.0223656	0.871223	heat shock protein family B (small) member 1 [Source:HGNC Symbol;Acc:HGNC:5246]	chr7	76302673	76304295	1	q11.23	HSPB1	63.65	protein_coding		1623
ENSG00000066322	58.1929	-0.000921921	0.000403743	-2.28344	0.0224046	0.871223	ELOVL fatty acid elongase 1 [Source:HGNC Symbol;Acc:HGNC:14418]	chr1	43363398	43368074	-1	p34.2	ELOVL1	58.76	protein_coding		2506
ENSG00000146197	270.424	-0.000807836	0.000353832	-2.28311	0.0224241	0.871223	signal peptide, CUB domain and EGF like domain containing 3 [Source:HGNC Symbol;Acc:HGNC:13655]	chr6	35213956	35253079	1	p21.31	SCUBE3	49.96	protein_coding		7819
ENSG00000146063	215.493	-0.000660034	0.000289118	-2.28292	0.0224352	0.871223	tripartite motif containing 41 [Source:HGNC Symbol;Acc:HGNC:19013]	chr5	181222499	181235808	1	q35.3	TRIM41	52.1	protein_coding		12811
ENSG00000185561	69.6822	-0.0010109	0.000442966	-2.28212	0.0224824	0.871223	TLC domain containing 2 [Source:HGNC Symbol;Acc:HGNC:33522]	chr17	1702816	1710377	-1	p13.3	TLCD2	51.81	protein_coding		5884
ENSG00000153291	348.79	0.00061311	0.000268722	2.28158	0.0225144	0.871223	solute carrier family 25 member 27 [Source:HGNC Symbol;Acc:HGNC:21065]	chr6	46652915	46678190	1	p12.3	SLC25A27	37.89	protein_coding		3285
ENSG00000151948	65.6903	-0.00120482	0.00052831	-2.28051	0.0225774	0.871223	glycosyltransferase 1 domain containing 1 [Source:HGNC Symbol;Acc:HGNC:26483]	chr12	128853427	128984968	1	q24.33	GLT1D1	45.85	protein_coding		3478
ENSG00000254224	12.1119	0.00124184	0.000544628	2.28017	0.0225975	0.871223	novel transcript	chr8	96235427	96239149	1	q22.1		42.41	lncRNA		1551
ENSG00000112195	21.1435	-0.00158176	0.000693931	-2.27942	0.022642	0.871223	triggering receptor expressed on myeloid cells like 2 [Source:HGNC Symbol;Acc:HGNC:21092]	chr6	41189749	41201149	-1	p21.1	TREML2	51.11	protein_coding		3785
ENSG00000077279	47.7823	-0.00175784	0.000771195	-2.27937	0.0226453	0.871223	doublecortin [Source:HGNC Symbol;Acc:HGNC:2714]	chrX	111293779	111412429	-1	q23	DCX	39.48	protein_coding		10203
ENSG00000251515	26.7749	-0.00265248	0.00116372	-2.27931	0.0226487	0.871223	coiled-coil domain containing 11 pseudogene 1 [Source:HGNC Symbol;Acc:HGNC:43919]	chr5	39571478	39572639	-1	p13.1	CCDC11P1	40.79	processed_pseudogene		1162
ENSG00000249267	65.9044	-0.00244004	0.00107072	-2.27888	0.0226741	0.871223	long intergenic non-protein coding RNA 939 [Source:HGNC Symbol;Acc:HGNC:48631]	chr12	125958688	125983665	-1	q24.32	LINC00939	41.53	lncRNA		6803
ENSG00000182492	251.614	-0.00149626	0.000656592	-2.27882	0.0226778	0.871223	biglycan [Source:HGNC Symbol;Acc:HGNC:1044]	chrX	153494980	153509546	1	q28	BGN	62.62	protein_coding		2404
ENSG00000234241	32.0319	-0.000919551	0.000403577	-2.2785	0.0226968	0.871223	NS1-associated protein 1 (NSAP1) pseudogene	chr20	6213699	6215381	1	p12.3		42.07	processed_pseudogene		1683
ENSG00000142453	660.606	-0.00104609	0.000459114	-2.27849	0.0226973	0.871223	coactivator associated arginine methyltransferase 1 [Source:HGNC Symbol;Acc:HGNC:23393]	chr19	10871553	10923075	1	p13.2	CARM1	54.29	protein_coding		4420
ENSG00000127616	571.016	-0.000653607	0.000286916	-2.27804	0.0227241	0.871223	SWI/SNF related, matrix associated, actin dependent regulator of chromatin, subfamily a, member 4 [Source:HGNC Symbol;Acc:HGNC:11100]	chr19	10960932	11079426	1	p13.2	SMARCA4	52.47	protein_coding		15479
ENSG00000088038	296.422	-0.000668156	0.000293332	-2.27782	0.0227376	0.871223	CCR4-NOT transcription complex subunit 3 [Source:HGNC Symbol;Acc:HGNC:7879]	chr19	54137749	54155681	1	q13.42	CNOT3	57.9	protein_coding		6821
ENSG00000250994	33.1674	-0.00120165	0.000527551	-2.27779	0.0227389	0.871223	novel transcript	chr5	134436711	134492519	1	q31.1		47.67	lncRNA		714
ENSG00000231181	11.2545	-0.0011673	0.000512535	-2.2775	0.0227564	0.871223	ribosomal protein L9 (RPL9) pseudogene	chr1	9576427	9576985	1	p36.22		44.54	processed_pseudogene		559
ENSG00000108840	367.088	-0.000955276	0.000419483	-2.27727	0.0227699	0.871223	histone deacetylase 5 [Source:HGNC Symbol;Acc:HGNC:14068]	chr17	44076746	44123702	-1	q21.31	HDAC5	55.66	protein_coding		7618
ENSG00000182230	35.4874	-0.00145618	0.000639546	-2.27689	0.0227925	0.871223	family with sequence similarity 153 member B [Source:HGNC Symbol;Acc:HGNC:27323]	chr5	176060689	176116015	1	q35.2	FAM153B	45.36	protein_coding		5332
ENSG00000236068	21.0543	-0.00266847	0.00117201	-2.27684	0.0227961	0.871223	5' nucleotidase, ecto-like, pseudogene [Source:HGNC Symbol;Acc:HGNC:55194]	chr5	64404512	64486615	-1	q12.3	NT5ELP	37.44	unitary_pseudogene		1100
ENSG00000185274	17.7642	-0.00150634	0.000661618	-2.27675	0.0228011	0.871223	polypeptide N-acetylgalactosaminyltransferase 17 [Source:HGNC Symbol;Acc:HGNC:16347]	chr7	71132144	71713600	1	q11.22	GALNT17	44.5	protein_coding		4895
ENSG00000011677	47.3266	-0.0027598	0.00121219	-2.2767	0.022804	0.871223	gamma-aminobutyric acid type A receptor subunit alpha3 [Source:HGNC Symbol;Acc:HGNC:4077]	chrX	152166234	152451315	-1	q28	GABRA3	37.36	protein_coding		4150
ENSG00000103260	40.2714	-0.00121491	0.000533823	-2.27587	0.0228537	0.871223	meteorin, glial cell differentiation regulator [Source:HGNC Symbol;Acc:HGNC:14151]	chr16	715118	719655	1	p13.3	METRN	66.79	protein_coding		3689
ENSG00000259828	190.661	-0.000913517	0.000401406	-2.27579	0.0228584	0.871223	novel transcript	chr6	141447011	141451006	1	q24.1		30.41	lncRNA		3996
ENSG00000154556	479.478	-0.00103313	0.000454029	-2.27546	0.0228781	0.871223	sorbin and SH3 domain containing 2 [Source:HGNC Symbol;Acc:HGNC:24098]	chr4	185585444	185956652	-1	q35.1	SORBS2	40.39	protein_coding		17161
ENSG00000137274	184.457	0.000456703	0.000200791	2.27452	0.0229347	0.871223	biphenyl hydrolase like [Source:HGNC Symbol;Acc:HGNC:1094]	chr6	3118374	3153578	1	p25.2	BPHL	47.11	protein_coding		5780
ENSG00000138190	1979.69	0.000437545	0.000192377	2.27442	0.022941	0.871223	exocyst complex component 6 [Source:HGNC Symbol;Acc:HGNC:23196]	chr10	92826831	93059493	1	q23.33	EXOC6	37.57	protein_coding		6487
ENSG00000138639	411.358	-0.000447008	0.000196682	-2.27275	0.0230412	0.871223	Rho GTPase activating protein 24 [Source:HGNC Symbol;Acc:HGNC:25361]	chr4	85475150	86002668	1	q21.23	ARHGAP24	36.75	protein_coding		7870
ENSG00000106348	22.787	-0.00115394	0.000507747	-2.27268	0.0230457	0.871223	inosine monophosphate dehydrogenase 1 [Source:HGNC Symbol;Acc:HGNC:6052]	chr7	128392277	128410252	-1	q32.1	IMPDH1	57.06	protein_coding		3662
ENSG00000139629	25.2892	-0.00182568	0.00080333	-2.27264	0.0230482	0.871223	polypeptide N-acetylgalactosaminyltransferase 6 [Source:HGNC Symbol;Acc:HGNC:4128]	chr12	51351247	51392867	-1	q13.13	GALNT6	49.89	protein_coding		7347
ENSG00000104412	846.554	0.000404776	0.000178134	2.27231	0.0230679	0.871223	ER membrane protein complex subunit 2 [Source:HGNC Symbol;Acc:HGNC:28963]	chr8	108443601	108489196	1	q23.1	EMC2	34.69	protein_coding		6059
ENSG00000153721	114.384	-0.000717419	0.000315774	-2.27194	0.0230903	0.871223	CNKSR family member 3 [Source:HGNC Symbol;Acc:HGNC:23034]	chr6	154387515	154510685	-1	q25.2	CNKSR3	42.74	protein_coding		21579
ENSG00000025772	174.465	-0.000544168	0.000239517	-2.27194	0.0230903	0.871223	translocase of outer mitochondrial membrane 34 [Source:HGNC Symbol;Acc:HGNC:15746]	chr20	44942130	44960397	-1	q13.12	TOMM34	44.95	protein_coding		1973
ENSG00000231047	6.82546	-0.00178895	0.000787515	-2.27165	0.0231079	0.871223	glucosaminyl (N-acetyl) transferase 1 pseudogene 3 [Source:HGNC Symbol;Acc:HGNC:37973]	chr3	190624595	190625169	1	q28	GCNT1P3	47.3	processed_pseudogene		575
ENSG00000092445	43.263	-0.00125037	0.000550466	-2.27148	0.0231182	0.871223	TYRO3 protein tyrosine kinase [Source:HGNC Symbol;Acc:HGNC:12446]	chr15	41557675	41583589	1	q15.1	TYRO3	53.18	protein_coding		10770
ENSG00000115592	1012.56	-0.000839901	0.000369766	-2.27144	0.0231205	0.871223	protein kinase AMP-activated non-catalytic subunit gamma 3 [Source:HGNC Symbol;Acc:HGNC:9387]	chr2	218822383	218832086	-1	q35	PRKAG3	52.65	protein_coding		3334
ENSG00000198804	3.96786e+06	0.000818443	0.000360329	2.27138	0.0231241	0.871223	mitochondrially encoded cytochrome c oxidase I [Source:HGNC Symbol;Acc:HGNC:7419]	chrM	5904	7445	1		MT-CO1	46.24	protein_coding		1542
ENSG00000105514	50.8896	-0.00107805	0.000474632	-2.27134	0.0231261	0.871223	RAB3D, member RAS oncogene family [Source:HGNC Symbol;Acc:HGNC:9779]	chr19	11322068	11346270	-1	p13.2	RAB3D	51.11	protein_coding		4384
ENSG00000120875	32.0929	-0.00136551	0.000601196	-2.27132	0.0231275	0.871223	dual specificity phosphatase 4 [Source:HGNC Symbol;Acc:HGNC:3070]	chr8	29333064	29350684	-1	p12	DUSP4	51.1	protein_coding		7273
ENSG00000168268	22.1504	-0.00142822	0.000629013	-2.27058	0.0231726	0.871223	5'-nucleotidase domain containing 2 [Source:HGNC Symbol;Acc:HGNC:25717]	chr3	52524385	52535054	-1	p21.1	NT5DC2	61.51	protein_coding		4799
ENSG00000214770	17.0029	-0.0013971	0.000615361	-2.27037	0.0231848	0.871223	novel transcript	chr14	64329431	64338639	-1	q23.3		41.99	lncRNA		3351
ENSG00000187699	806.735	0.000492939	0.000217123	2.27032	0.023188	0.871223	chromosome 2 open reading frame 88 [Source:HGNC Symbol;Acc:HGNC:28191]	chr2	189879609	190203484	1	q32.2	C2orf88	37.45	protein_coding		5997
ENSG00000286856	9.58081	0.00113544	0.000500129	2.27029	0.0231898	0.871223	novel transcript, antisense to SLC2A2	chr3	170908857	171054973	1	q26.2		38.95	lncRNA		453
ENSG00000258144	24.4819	-0.00266092	0.00117214	-2.27014	0.0231993	0.871223	long intergenic non-protein coding RNA 2406 [Source:HGNC Symbol;Acc:HGNC:53334]	chr12	39087347	39145482	-1	q12	LINC02406	38.82	lncRNA		1368
ENSG00000263740	297.542	-0.00127502	0.000561927	-2.26901	0.0232679	0.871223	RNA, 7SL, cytoplasmic 4, pseudogene [Source:HGNC Symbol;Acc:HGNC:10039]	chr3	15738515	15738809	1	p25.1	RN7SL4P	58.64	misc_RNA		295
ENSG00000167987	72.8531	-0.000822731	0.000362605	-2.26894	0.0232717	0.871223	VPS37C subunit of ESCRT-I [Source:HGNC Symbol;Acc:HGNC:26097]	chr11	61130257	61161615	-1	q12.2	VPS37C	49.88	protein_coding		3957
ENSG00000110047	122.133	-0.000898612	0.000396268	-2.26769	0.0233484	0.871223	EH domain containing 1 [Source:HGNC Symbol;Acc:HGNC:3242]	chr11	64851642	64888296	-1	q13.1	EHD1	54.84	protein_coding		7084
ENSG00000197128	634.701	0.000462305	0.000203925	2.26704	0.023388	0.871223	zinc finger protein 772 [Source:HGNC Symbol;Acc:HGNC:33106]	chr19	57466663	57477570	-1	q13.43	ZNF772	42.84	protein_coding		6096
ENSG00000002933	49.5034	-0.00120745	0.000532899	-2.26581	0.0234628	0.871223	transmembrane protein 176A [Source:HGNC Symbol;Acc:HGNC:24930]	chr7	150800403	150805118	1	q36.1	TMEM176A	57.55	protein_coding		3477
ENSG00000223756	20.1547	-0.00143747	0.000634423	-2.26579	0.023464	0.871223	tumor suppressing subtransferable candidate 2 (pseudogene) [Source:HGNC Symbol;Acc:HGNC:12384]	chr11	3380961	3408978	1	p15.4	TSSC2	48.64	transcribed_unprocessed_pseudogene		3666
ENSG00000163599	14.9338	-0.00173679	0.000766999	-2.2644	0.0235498	0.871223	cytotoxic T-lymphocyte associated protein 4 [Source:HGNC Symbol;Acc:HGNC:2505]	chr2	203867771	203873965	1	q33.2	CTLA4	42.23	protein_coding		2140
ENSG00000060982	122.152	-0.0012115	0.000535145	-2.26387	0.0235822	0.871223	branched chain amino acid transaminase 1 [Source:HGNC Symbol;Acc:HGNC:976]	chr12	24810024	24949101	-1	p12.1	BCAT1	40.01	protein_coding		11415
ENSG00000221887	12.717	-0.0020571	0.000908742	-2.26368	0.0235939	0.871223	histocompatibility minor serpin domain containing [Source:HGNC Symbol;Acc:HGNC:23037]	chr18	63949301	63981774	1	q22.1	HMSD	41.51	protein_coding		2921
ENSG00000237172	14.7813	-0.00130692	0.000577411	-2.26342	0.0236096	0.871223	UDP-GlcNAc:betaGal beta-1,3-N-acetylglucosaminyltransferase 9 [Source:HGNC Symbol;Acc:HGNC:28714]	chr16	67148104	67150998	-1	q22.1	B3GNT9	62.76	protein_coding		2702
ENSG00000205809	8.60721	-0.00181658	0.000802786	-2.26285	0.0236451	0.871223	killer cell lectin like receptor C2 [Source:HGNC Symbol;Acc:HGNC:6375]	chr12	10426854	10442300	-1	p13.2	KLRC2	33.53	protein_coding		1516
ENSG00000153814	147.314	-0.000665954	0.000294415	-2.26195	0.0237004	0.871223	JAZF zinc finger 1 [Source:HGNC Symbol;Acc:HGNC:28917]	chr7	27830573	28180795	-1	p15.1	JAZF1	41.44	protein_coding		4258
ENSG00000273599	22.4715	-0.000971765	0.000429729	-2.26134	0.023738	0.871223	novel transcript, antisense to CTBP2	chr10	124996064	125001491	1	q26.13		59.05	lncRNA		5428
ENSG00000248477	89.9304	-0.000912734	0.000403866	-2.25999	0.0238219	0.871223	NAIP pseudogene 3 [Source:HGNC Symbol;Acc:HGNC:54493]	chr5	69607099	69624049	1	q13.2	NAIPP3	44.45	transcribed_unprocessed_pseudogene		1073
ENSG00000265728	12.9077	0.00140938	0.000623681	2.25978	0.0238347	0.871223	novel transcript	chr18	10594590	10604798	1	p11.22		43.7	lncRNA		855
ENSG00000108175	678.365	-0.000629386	0.000278604	-2.25907	0.0238789	0.871223	zinc finger MIZ-type containing 1 [Source:HGNC Symbol;Acc:HGNC:16493]	chr10	79068966	79316519	1	q22.3	ZMIZ1	55.32	protein_coding		10804
ENSG00000184371	108.791	-0.000853078	0.000377733	-2.25841	0.0239198	0.871223	colony stimulating factor 1 [Source:HGNC Symbol;Acc:HGNC:2432]	chr1	109910242	109930992	1	p13.3	CSF1	54.81	protein_coding		5238
ENSG00000134940	12.4096	-0.00205392	0.000909661	-2.2579	0.0239522	0.871223	acrosomal vesicle protein 1 [Source:HGNC Symbol;Acc:HGNC:127]	chr11	125671522	125680874	-1	q24.2	ACRV1	41.85	protein_coding		1963
ENSG00000185800	66.9005	-0.000761271	0.000337201	-2.25762	0.0239694	0.871223	DM1 locus, WD repeat containing [Source:HGNC Symbol;Acc:HGNC:2936]	chr19	45782947	45792845	-1	q13.32	DMWD	57.64	protein_coding		5701
ENSG00000204439	29.7168	-0.0012975	0.000575088	-2.25618	0.0240596	0.871223	chromosome 6 open reading frame 47 [Source:HGNC Symbol;Acc:HGNC:19076]	chr6	31658298	31660778	-1	p21.33	C6orf47	56.99	protein_coding		2481
ENSG00000149177	147.368	-0.000889353	0.000394196	-2.25612	0.0240633	0.871223	protein tyrosine phosphatase receptor type J [Source:HGNC Symbol;Acc:HGNC:9673]	chr11	47980558	48170841	1	p11.2	PTPRJ	45.38	protein_coding		9620
ENSG00000018280	43.5293	-0.00150785	0.000668545	-2.25541	0.0241073	0.871223	solute carrier family 11 member 1 [Source:HGNC Symbol;Acc:HGNC:10907]	chr2	218382029	218396894	1	q35	SLC11A1	55.34	protein_coding		8676
ENSG00000108828	151.117	-0.000901518	0.000399848	-2.25465	0.0241551	0.871223	vesicle amine transport 1 [Source:HGNC Symbol;Acc:HGNC:16919]	chr17	43014607	43025123	-1	q21.31	VAT1	54.69	protein_coding		3466
ENSG00000168077	35.7002	-0.00123038	0.00054571	-2.25464	0.0241556	0.871223	scavenger receptor class A member 3 [Source:HGNC Symbol;Acc:HGNC:19000]	chr8	27633868	27676776	1	p21.1	SCARA3	50.25	protein_coding		4029
ENSG00000013364	60.645	-0.00102947	0.000456618	-2.25456	0.0241609	0.871223	major vault protein [Source:HGNC Symbol;Acc:HGNC:7531]	chr16	29820394	29848039	1	p11.2	MVP	52.54	protein_coding		6141
ENSG00000157766	30.2378	-0.00211834	0.000939699	-2.25428	0.0241788	0.871223	aggrecan [Source:HGNC Symbol;Acc:HGNC:319]	chr15	88803436	88875353	1	q26.1	ACAN	50.27	protein_coding		10914
ENSG00000204304	586.091	-0.00063528	0.000281825	-2.25416	0.0241858	0.871223	PBX homeobox 2 [Source:HGNC Symbol;Acc:HGNC:8633]	chr6	32184733	32190202	-1	p21.32	PBX2	54.99	protein_coding		4368
ENSG00000257284	22.6301	-0.00244518	0.00108477	-2.2541	0.02419	0.871223	novel transcript, antisense to ARHGAP15	chr2	143162078	143172172	-1	q22.2		37	lncRNA		414
ENSG00000182704	23.5433	-0.00150831	0.000669381	-2.25328	0.0242413	0.871223	tsukushi, small leucine rich proteoglycan [Source:HGNC Symbol;Acc:HGNC:28850]	chr11	76782251	76798153	1	q13.5	TSKU	55.35	protein_coding		4013
ENSG00000205268	3287.07	0.000457824	0.000203224	2.2528	0.0242715	0.871223	phosphodiesterase 7A [Source:HGNC Symbol;Acc:HGNC:8791]	chr8	65714334	65842322	-1	q13.1	PDE7A	37.81	protein_coding		10601
ENSG00000187372	71.951	-0.000723061	0.000321075	-2.252	0.0243224	0.871223	protocadherin beta 13 [Source:HGNC Symbol;Acc:HGNC:8684]	chr5	141213919	141218979	1	q31.3	PCDHB13	47.07	protein_coding		5061
ENSG00000048540	107.622	-0.0017035	0.000756483	-2.25187	0.0243308	0.871223	LIM domain only 3 [Source:HGNC Symbol;Acc:HGNC:6643]	chr12	16548372	16610594	-1	p12.3	LMO3	35.63	protein_coding		10002
ENSG00000196502	84.1448	-0.000751125	0.000333688	-2.25098	0.0243868	0.871223	sulfotransferase family 1A member 1 [Source:HGNC Symbol;Acc:HGNC:11453]	chr16	28603944	28623625	-1	p11.2	SULT1A1	52.63	protein_coding		10161
ENSG00000137076	1536.63	-0.00072258	0.000321014	-2.25093	0.0243899	0.871223	talin 1 [Source:HGNC Symbol;Acc:HGNC:11845]	chr9	35696948	35732195	-1	p13.3	TLN1	51.07	protein_coding		9876
ENSG00000160789	372.699	-0.000865926	0.000384713	-2.25083	0.024396	0.871223	lamin A/C [Source:HGNC Symbol;Acc:HGNC:6636]	chr1	156082573	156140081	1	q22	LMNA	53.03	protein_coding		8141
ENSG00000107263	1353.01	-0.00073512	0.000326605	-2.2508	0.0243985	0.871223	Rap guanine nucleotide exchange factor 1 [Source:HGNC Symbol;Acc:HGNC:4568]	chr9	131576770	131740076	-1	q34.13	RAPGEF1	48.49	protein_coding		7004
ENSG00000106003	25.7694	-0.00115066	0.000511228	-2.25077	0.0244	0.871223	LFNG O-fucosylpeptide 3-beta-N-acetylglucosaminyltransferase [Source:HGNC Symbol;Acc:HGNC:6560]	chr7	2512529	2529177	1	p22.3	LFNG	62.83	protein_coding		3486
ENSG00000111676	814.885	-0.000938262	0.000416921	-2.25045	0.0244201	0.871223	atrophin 1 [Source:HGNC Symbol;Acc:HGNC:3033]	chr12	6924463	6942321	1	p13.31	ATN1	55.53	protein_coding		5116
ENSG00000196209	27.562	-0.00132059	0.000586891	-2.25016	0.0244391	0.871223	signal regulatory protein beta 2 [Source:HGNC Symbol;Acc:HGNC:16247]	chr20	1470741	1491587	-1	p13	SIRPB2	44.05	protein_coding		5047
ENSG00000253767	118.546	-0.00086351	0.000383787	-2.24997	0.0244507	0.871223	protocadherin gamma subfamily A, 8 [Source:HGNC Symbol;Acc:HGNC:8706]	chr5	141390157	141512975	1	q31.3	PCDHGA8	45.19	protein_coding		8657
ENSG00000138771	47.8752	-0.00176173	0.000783497	-2.24855	0.024541	0.871223	shroom family member 3 [Source:HGNC Symbol;Acc:HGNC:30422]	chr4	76435229	76783253	1	q21.1	SHROOM3	41.27	protein_coding		13829
ENSG00000255133	21.4269	-0.00237446	0.00105658	-2.24732	0.0246199	0.871223	long intergenic non-protein coding RNA 2721 [Source:HGNC Symbol;Acc:HGNC:54238]	chr11	33813873	33822378	-1	p13	LINC02721	47.67	lncRNA		1595
ENSG00000253112	9.44822	-0.0015227	0.000677685	-2.24691	0.0246455	0.871223	novel transcript	chr8	30596914	30597532	1	p12		48.95	lncRNA		407
ENSG00000084764	218.451	-0.000606678	0.000270059	-2.24646	0.0246743	0.871223	microtubule associated protein RP/EB family member 3 [Source:HGNC Symbol;Acc:HGNC:6892]	chr2	26970637	27027219	1	p23.3	MAPRE3	45.88	protein_coding		3628
ENSG00000260257	74.244	-0.000614087	0.000273536	-2.24499	0.0247685	0.871223	novel transcript	chr20	32856621	32858751	1	q11.21		40.4	lncRNA		2131
ENSG00000187736	89.8196	-0.000503871	0.000224454	-2.24488	0.0247759	0.871223	non-homologous end joining factor 1 [Source:HGNC Symbol;Acc:HGNC:25737]	chr2	219069357	219160865	-1	q35	NHEJ1	43.34	protein_coding		9069
ENSG00000177302	242.141	-0.000475436	0.000211951	-2.24315	0.0248874	0.871223	DNA topoisomerase III alpha [Source:HGNC Symbol;Acc:HGNC:11992]	chr17	18271428	18315007	-1	p11.2	TOP3A	48.23	protein_coding		8224
ENSG00000070808	2280.4	-0.000825442	0.000368037	-2.24282	0.0249082	0.871223	calcium/calmodulin dependent protein kinase II alpha [Source:HGNC Symbol;Acc:HGNC:1460]	chr5	150219491	150290093	-1	q32	CAMK2A	52.1	protein_coding		9481
ENSG00000214944	126.225	-0.00119933	0.000534777	-2.24267	0.0249179	0.871223	Rho guanine nucleotide exchange factor 28 [Source:HGNC Symbol;Acc:HGNC:30322]	chr5	73626158	73941993	1	q13.2	ARHGEF28	39.36	protein_coding		15617
ENSG00000163347	65.3582	-0.00186648	0.000832306	-2.24254	0.0249268	0.871223	claudin 1 [Source:HGNC Symbol;Acc:HGNC:2032]	chr3	190305707	190322446	-1	q28	CLDN1	37.37	protein_coding		3628
ENSG00000159176	274.602	-0.00114065	0.000508766	-2.24199	0.0249618	0.871223	cysteine and glycine rich protein 1 [Source:HGNC Symbol;Acc:HGNC:2469]	chr1	201483530	201509456	-1	q32.1	CSRP1	50.68	protein_coding		10318
ENSG00000109103	30.1857	-0.00115195	0.000514051	-2.24093	0.0250305	0.871223	unc-119 lipid binding chaperone [Source:HGNC Symbol;Acc:HGNC:12565]	chr17	28546708	28552631	-1	q11.2	UNC119	57.41	protein_coding		5090
ENSG00000151240	2260.92	0.000464157	0.000207201	2.24013	0.0250827	0.871223	disco interacting protein 2 homolog C [Source:HGNC Symbol;Acc:HGNC:29150]	chr10	274190	689668	-1	p15.3	DIP2C	48.43	protein_coding		8563
ENSG00000178719	217.144	-0.000849663	0.000379325	-2.23993	0.0250952	0.871223	glutamate ionotropic receptor NMDA type subunit associated protein 1 [Source:HGNC Symbol;Acc:HGNC:4589]	chr8	143990056	143993415	1	q24.3	GRINA	66.67	protein_coding		2529
ENSG00000169896	91.0905	-0.000951841	0.000425368	-2.23769	0.0252414	0.871223	integrin subunit alpha M [Source:HGNC Symbol;Acc:HGNC:6149]	chr16	31259967	31332892	1	p11.2	ITGAM	43.36	protein_coding		5688
ENSG00000124217	123.552	-0.000541525	0.000242015	-2.23757	0.0252488	0.871223	molybdenum cofactor synthesis 3 [Source:HGNC Symbol;Acc:HGNC:15765]	chr20	50958818	50963929	1	q13.13	MOCS3	45.62	protein_coding		5112
ENSG00000233384	45.2827	-0.00172105	0.000769665	-2.2361	0.0253454	0.871223	CNIH3 antisense RNA 2 [Source:HGNC Symbol;Acc:HGNC:41162]	chr1	224608130	224616220	-1	q42.12	CNIH3-AS2	45.09	lncRNA		4135
ENSG00000129988	36.6887	-0.00157261	0.000703724	-2.23469	0.0254375	0.871223	lipopolysaccharide binding protein [Source:HGNC Symbol;Acc:HGNC:6517]	chr20	38346482	38377013	1	q11.23	LBP	47.03	protein_coding		1825
ENSG00000157933	297.936	-0.000779691	0.000348935	-2.23449	0.0254512	0.871223	SKI proto-oncogene [Source:HGNC Symbol;Acc:HGNC:10896]	chr1	2228319	2310213	1	p36.33	SKI	57.61	protein_coding		6550
ENSG00000112977	50.3755	-0.00105072	0.000470429	-2.23353	0.0255143	0.871223	death associated protein [Source:HGNC Symbol;Acc:HGNC:2672]	chr5	10679230	10761234	-1	p15.2	DAP	46.29	protein_coding		3323
ENSG00000282608	15.1448	-0.00212706	0.00095274	-2.23257	0.0255773	0.871223	adenosine A3 receptor [Source:HGNC Symbol;Acc:HGNC:268]	chr1	111499429	111503633	-1	p13.2	ADORA3	39.38	protein_coding		2560
ENSG00000157227	37.0406	-0.00153107	0.000686132	-2.23145	0.0256513	0.871223	matrix metallopeptidase 14 [Source:HGNC Symbol;Acc:HGNC:7160]	chr14	22836560	22849041	1	q11.2	MMP14	57.24	protein_coding		4623
ENSG00000115170	570.504	-0.00046627	0.000208973	-2.23125	0.0256647	0.871223	activin A receptor type 1 [Source:HGNC Symbol;Acc:HGNC:171]	chr2	157736251	157876330	-1	q24.1	ACVR1	40.42	protein_coding		9842
ENSG00000156475	113.237	-0.00177131	0.00079441	-2.22972	0.0257658	0.871223	protein phosphatase 2 regulatory subunit Bbeta [Source:HGNC Symbol;Acc:HGNC:9305]	chr5	146580742	147084784	-1	q32	PPP2R2B	39.61	protein_coding		13610
ENSG00000141873	18.463	-0.00118629	0.000532114	-2.22938	0.0257884	0.871223	solute carrier family 39 member 3 [Source:HGNC Symbol;Acc:HGNC:17128]	chr19	2732204	2740028	-1	p13.3	SLC39A3	57.81	protein_coding		4428
ENSG00000254087	102.896	-0.000940823	0.000422127	-2.22877	0.0258293	0.871223	LYN proto-oncogene, Src family tyrosine kinase [Source:HGNC Symbol;Acc:HGNC:6735]	chr8	55879835	56014169	1	q12.1	LYN	43.2	protein_coding		6164
ENSG00000272305	10.7438	-0.00125342	0.000562504	-2.22829	0.0258613	0.871223	novel transcript	chr3	52969119	53099453	-1	p21.1		44.24	protein_coding		1760
ENSG00000126243	51.9769	-0.00114618	0.000514431	-2.22805	0.025877	0.871223	leucine rich repeat and fibronectin type III domain containing 3 [Source:HGNC Symbol;Acc:HGNC:28370]	chr19	35935358	35946624	1	q13.12	LRFN3	56.69	protein_coding		5115
ENSG00000171132	314.847	-0.000448465	0.000201353	-2.22725	0.0259303	0.871223	protein kinase C epsilon [Source:HGNC Symbol;Acc:HGNC:9401]	chr2	45651345	46187990	1	p21	PRKCE	44.43	protein_coding		9978
ENSG00000080546	7889.85	0.000578363	0.000259744	2.22666	0.0259698	0.871223	sestrin 1 [Source:HGNC Symbol;Acc:HGNC:21595]	chr6	108986437	109094819	-1	q21	SESN1	37.66	protein_coding		5121
ENSG00000142347	66.8623	-0.00125992	0.000566141	-2.22546	0.0260507	0.871223	myosin IF [Source:HGNC Symbol;Acc:HGNC:7600]	chr19	8520778	8577577	-1	p13.2	MYO1F	52.57	protein_coding		8561
ENSG00000152763	81.2376	-0.00105052	0.000472054	-2.22542	0.0260529	0.871223	dynein axonemal intermediate chain 4 [Source:HGNC Symbol;Acc:HGNC:26252]	chr1	66812885	66924856	-1	p31.3	DNAI4	36.43	protein_coding		6673
ENSG00000054611	206.183	-0.000563977	0.000253446	-2.22524	0.0260653	0.871223	TBC1 domain family member 22A [Source:HGNC Symbol;Acc:HGNC:1309]	chr22	46762617	47175699	1	q13.31	TBC1D22A	49.42	protein_coding		5315
ENSG00000087269	241.595	-0.000574086	0.000258025	-2.22493	0.0260862	0.871223	NOP14 nucleolar protein [Source:HGNC Symbol;Acc:HGNC:16821]	chr4	2937933	2963406	-1	p16.3	NOP14	50.02	protein_coding		3559
ENSG00000125753	26.5691	-0.000975354	0.000438391	-2.22485	0.0260912	0.871223	vasodilator stimulated phosphoprotein [Source:HGNC Symbol;Acc:HGNC:12652]	chr19	45506579	45526983	1	q13.32	VASP	54.67	protein_coding		3538
ENSG00000101280	13.3761	-0.0022526	0.00101286	-2.22399	0.0261492	0.871223	angiopoietin 4 [Source:HGNC Symbol;Acc:HGNC:487]	chr20	869900	916334	-1	p13	ANGPT4	50.62	protein_coding		4692
ENSG00000198959	570.871	-0.00097982	0.000440721	-2.22322	0.0262008	0.871223	transglutaminase 2 [Source:HGNC Symbol;Acc:HGNC:11778]	chr20	38127385	38166578	-1	q11.23	TGM2	52.67	protein_coding		7948
ENSG00000135318	127.417	-0.000998798	0.000449339	-2.22282	0.0262282	0.871223	5'-nucleotidase ecto [Source:HGNC Symbol;Acc:HGNC:8021]	chr6	85449584	85495791	1	q14.3	NT5E	43.07	protein_coding		4533
ENSG00000100889	36.6668	-0.00112956	0.00050817	-2.22281	0.0262287	0.871223	phosphoenolpyruvate carboxykinase 2, mitochondrial [Source:HGNC Symbol;Acc:HGNC:8725]	chr14	24094053	24110598	1	q11.2	PCK2	49.2	protein_coding		4177
ENSG00000176788	47.8118	-0.0014677	0.000660398	-2.22244	0.0262535	0.871223	brain abundant membrane attached signal protein 1 [Source:HGNC Symbol;Acc:HGNC:957]	chr5	17065598	17276843	1	p15.1	BASP1	43.15	protein_coding		2146
ENSG00000172650	16.8592	0.00111109	0.000499995	2.22219	0.0262702	0.871223	ArfGAP with GTPase domain, ankyrin repeat and PH domain 5 [Source:HGNC Symbol;Acc:HGNC:23467]	chr10	73674287	73698109	-1	q22.2	AGAP5	42.19	protein_coding		3061
ENSG00000259032	54.7943	-0.000938945	0.000422571	-2.22198	0.0262846	0.871223	endosulfine alpha pseudogene 2 [Source:HGNC Symbol;Acc:HGNC:20011]	chr14	82692704	82693055	-1	q31.1	ENSAP2	53.12	processed_pseudogene		352
ENSG00000132972	55.8903	-0.00186753	0.000840929	-2.2208	0.0263648	0.871223	ring finger protein 17 [Source:HGNC Symbol;Acc:HGNC:10060]	chr13	24764169	24879921	1	q12.12	RNF17	37.97	protein_coding		5617
ENSG00000164692	1034.69	-0.000631952	0.000284574	-2.22069	0.0263717	0.871223	collagen type I alpha 2 chain [Source:HGNC Symbol;Acc:HGNC:2198]	chr7	94394895	94431227	1	q21.3	COL1A2	37.38	protein_coding		10817
ENSG00000145777	29.8808	-0.000710563	0.000320011	-2.22043	0.0263893	0.871223	thymic stromal lymphopoietin [Source:HGNC Symbol;Acc:HGNC:30743]	chr5	111070062	111078026	1	q22.1	TSLP	43.11	protein_coding		4263
ENSG00000039139	130.359	-0.00166196	0.000748541	-2.22027	0.0264004	0.871223	dynein axonemal heavy chain 5 [Source:HGNC Symbol;Acc:HGNC:2950]	chr5	13690328	14011818	-1	p15.2	DNAH5	39.64	protein_coding		24848
ENSG00000165923	29.7896	-0.00166671	0.000750719	-2.22014	0.0264089	0.871223	ATP/GTP binding protein like 2 [Source:HGNC Symbol;Acc:HGNC:26296]	chr11	47659591	47715389	-1	p11.2	AGBL2	44.9	protein_coding		5483
ENSG00000140563	137.308	-0.00158121	0.000712368	-2.21965	0.0264427	0.871223	multiple C2 and transmembrane domain containing 2 [Source:HGNC Symbol;Acc:HGNC:25636]	chr15	94231538	94483952	1	q26.2	MCTP2	38.26	protein_coding		13237
ENSG00000226520	11.3874	-0.00140801	0.000634803	-2.21803	0.0265526	0.871223	KIRREL1 intronic transcript 1 [Source:HGNC Symbol;Acc:HGNC:41412]	chr1	158025550	158031166	1	q23.1	KIRREL1-IT1	45.29	lncRNA		587
ENSG00000058091	426.57	-0.000367288	0.000165601	-2.21791	0.0265608	0.871223	cyclin dependent kinase 14 [Source:HGNC Symbol;Acc:HGNC:8883]	chr7	90466424	91210590	1	q21.13	CDK14	37.97	protein_coding		7017
ENSG00000100023	275.627	-0.00062011	0.000279701	-2.21705	0.0266197	0.871223	peptidylprolyl isomerase like 2 [Source:HGNC Symbol;Acc:HGNC:9261]	chr22	21666000	21700015	1	q11.21	PPIL2	54.06	protein_coding		13915
ENSG00000188215	225.261	-0.000560691	0.000252946	-2.21664	0.0266474	0.871223	defective in cullin neddylation 1 domain containing 3 [Source:HGNC Symbol;Acc:HGNC:28734]	chr16	20854925	20900358	-1	p12.3	DCUN1D3	43.1	protein_coding		6222
ENSG00000155926	81.5265	-0.00102364	0.000461854	-2.21638	0.0266657	0.871223	Src like adaptor [Source:HGNC Symbol;Acc:HGNC:10902]	chr8	133036728	133102912	-1	q24.22	SLA	46.54	protein_coding		7491
ENSG00000241599	8.29409	-0.0020061	0.000905591	-2.21524	0.0267434	0.871223	novel transcript	chr1	160446	161525	1	p36.33		43.24	lncRNA		457
ENSG00000280099	81.2522	-0.000750497	0.000338826	-2.21499	0.0267605	0.871223	TEC	chr1	85152487	85154203	-1	p22.3		38.21	TEC		1717
ENSG00000253496	24.343	-0.00190594	0.000860557	-2.21478	0.0267752	0.871223	novel transcript	chr8	16598758	16915044	-1	p22		36.98	lncRNA		1892
ENSG00000121897	1136.61	0.000520019	0.000234806	2.21468	0.0267822	0.871223	lipoic acid synthetase [Source:HGNC Symbol;Acc:HGNC:16429]	chr4	39459004	39485109	1	p14	LIAS	41.36	protein_coding		11318
ENSG00000011600	59.7676	-0.00137976	0.000623158	-2.21415	0.0268185	0.871223	transmembrane immune signaling adaptor TYROBP [Source:HGNC Symbol;Acc:HGNC:12449]	chr19	35904401	35908295	-1	q13.12	TYROBP	51.45	protein_coding		907
ENSG00000184347	267.748	-0.000985969	0.000445349	-2.21392	0.0268341	0.871223	slit guidance ligand 3 [Source:HGNC Symbol;Acc:HGNC:11087]	chr5	168661733	169301139	-1	q35.1	SLIT3	45.01	protein_coding		14270
ENSG00000284669	46.7405	-0.00101914	0.000460516	-2.21303	0.0268954	0.871223	novel transcript, antisense CSRNP1	chr3	39148281	39172952	1	p22.2		47.25	lncRNA		4975
ENSG00000163467	8.87463	-0.00131825	0.000595849	-2.21239	0.0269394	0.871223	TSSK6 activating cochaperone [Source:HGNC Symbol;Acc:HGNC:30636]	chr1	156337314	156346995	1	q22	TSACC	46.44	protein_coding		1115
ENSG00000170190	51.2011	-0.000897152	0.000405544	-2.21222	0.0269516	0.871223	solute carrier family 16 member 5 [Source:HGNC Symbol;Acc:HGNC:10926]	chr17	75087727	75106162	1	q25.1	SLC16A5	56.22	protein_coding		3089
ENSG00000243364	9.94466	-0.0014603	0.00066022	-2.21183	0.0269782	0.871223	ephrin A4 [Source:HGNC Symbol;Acc:HGNC:3224]	chr1	155063737	155069553	1	q21.3	EFNA4	54.13	protein_coding		1257
ENSG00000161267	339.451	0.000740305	0.000334844	2.2109	0.0270429	0.871223	3-hydroxybutyrate dehydrogenase 1 [Source:HGNC Symbol;Acc:HGNC:1027]	chr3	197509783	197573323	-1	q29	BDH1	48.52	protein_coding		11814
ENSG00000110876	32.0993	-0.00121078	0.000547911	-2.20981	0.0271185	0.871223	selectin P ligand [Source:HGNC Symbol;Acc:HGNC:10722]	chr12	108621895	108633894	-1	q24.11	SELPLG	52.12	protein_coding		2811
ENSG00000248323	196.282	-0.000814564	0.00036867	-2.20947	0.0271422	0.871223	lung cancer associated transcript 1 [Source:HGNC Symbol;Acc:HGNC:48498]	chr5	91054834	91314547	-1	q14.3	LUCAT1	39.52	lncRNA		16558
ENSG00000196189	66.0093	-0.000867858	0.000392833	-2.20923	0.0271589	0.871223	semaphorin 4A [Source:HGNC Symbol;Acc:HGNC:10729]	chr1	156147366	156177752	1	q22	SEMA4A	51.59	protein_coding		6771
ENSG00000286882	17.6183	-0.00162487	0.000736099	-2.20741	0.0272853	0.871223	novel transcript, antisense to FER	chr5	109165289	109187152	-1	q21.3		37.31	lncRNA		1280
ENSG00000167601	281.231	-0.000661143	0.000299589	-2.20683	0.0273257	0.871223	AXL receptor tyrosine kinase [Source:HGNC Symbol;Acc:HGNC:905]	chr19	41219223	41261766	1	q13.2	AXL	50.86	protein_coding		5134
ENSG00000189320	11.2501	-0.00163278	0.000740133	-2.20606	0.0273798	0.871223	family with sequence similarity 180 member A [Source:HGNC Symbol;Acc:HGNC:33773]	chr7	135728348	135748813	-1	q33	FAM180A	46.32	protein_coding		2500
ENSG00000141965	398.322	-0.000774195	0.000351019	-2.20557	0.0274144	0.871223	fem-1 homolog A [Source:HGNC Symbol;Acc:HGNC:16934]	chr19	4791734	4801273	1	p13.3	FEM1A	55.13	protein_coding		9540
ENSG00000227295	9.99801	-0.00163806	0.000742798	-2.20525	0.0274363	0.871223	elongation factor for RNA polymerase II 2 pseudogene 1 [Source:HGNC Symbol;Acc:HGNC:39343]	chr1	158175850	158177755	-1	q23.1	ELL2P1	45.44	processed_pseudogene		1906
ENSG00000212457	20.8528	-0.00114859	0.000520949	-2.20481	0.0274674	0.871223	RNA, U6 small nuclear 644, pseudogene [Source:HGNC Symbol;Acc:HGNC:47607]	chr5	116188455	116188552	-1	q23.1	RNU6-644P	37.76	snRNA		98
ENSG00000030304	180.442	-0.000891194	0.000404268	-2.20446	0.0274917	0.871223	muscle associated receptor tyrosine kinase [Source:HGNC Symbol;Acc:HGNC:7525]	chr9	110668779	110806558	1	q31.3	MUSK	36.28	protein_coding		9176
ENSG00000125409	13.2336	-0.00178577	0.000810416	-2.20353	0.0275577	0.871223	tektin 3 [Source:HGNC Symbol;Acc:HGNC:14293]	chr17	15303811	15341632	-1	p12	TEKT3	40.81	protein_coding		2600
ENSG00000169136	47.0662	-0.000993506	0.000450875	-2.2035	0.0275592	0.871223	activating transcription factor 5 [Source:HGNC Symbol;Acc:HGNC:790]	chr19	49928702	49933935	1	q13.33	ATF5	55.56	protein_coding		2892
ENSG00000105607	98.6826	0.000735662	0.00033388	2.20337	0.0275685	0.871223	glutaryl-CoA dehydrogenase [Source:HGNC Symbol;Acc:HGNC:4189]	chr19	12891160	12914207	1	p13.13	GCDH	51.37	protein_coding		4002
ENSG00000179766	176.61	-0.00133594	0.000606354	-2.20323	0.0275785	0.871223	ATPase phospholipid transporting 8B5, pseudogene [Source:HGNC Symbol;Acc:HGNC:27245]	chr9	35406755	35483035	1	p13.3	ATP8B5P	39.9	transcribed_unprocessed_pseudogene		6291
ENSG00000135111	126.634	-0.000515365	0.000233996	-2.20245	0.0276333	0.871223	T-box transcription factor 3 [Source:HGNC Symbol;Acc:HGNC:11602]	chr12	114670255	114684175	-1	q24.21	TBX3	47.3	protein_coding		5960
ENSG00000183853	234.605	-0.000812948	0.000369216	-2.20182	0.0276779	0.871223	kirre like nephrin family adhesion molecule 1 [Source:HGNC Symbol;Acc:HGNC:15734]	chr1	157993273	158100262	1	q23.1	KIRREL1	49.16	protein_coding		7872
ENSG00000167657	136.297	-0.000794212	0.000360773	-2.20142	0.0277063	0.871223	death associated protein kinase 3 [Source:HGNC Symbol;Acc:HGNC:2676]	chr19	3958453	3971123	-1	p13.3	DAPK3	58.44	protein_coding		3549
ENSG00000120322	14.3448	-0.00115209	0.000523386	-2.20122	0.0277205	0.871223	protocadherin beta 8 [Source:HGNC Symbol;Acc:HGNC:8693]	chr5	141177790	141180539	1	q31.3	PCDHB8	53.93	protein_coding		2750
ENSG00000131653	32.3789	-0.000960166	0.000436202	-2.20119	0.0277222	0.871223	TNF receptor associated factor 7 [Source:HGNC Symbol;Acc:HGNC:20456]	chr16	2155698	2178129	1	p13.3	TRAF7	63.76	protein_coding		4489
ENSG00000166523	21.7201	-0.00181915	0.000826706	-2.20048	0.0277727	0.871223	C-type lectin domain family 4 member E [Source:HGNC Symbol;Acc:HGNC:14555]	chr12	8533305	8540905	-1	p13.31	CLEC4E	39.84	protein_coding		2364
ENSG00000231010	21.727	-0.00101104	0.000459463	-2.20048	0.027773	0.871223	novel transcript	chr22	46055740	46058160	-1	q13.31		46.96	lncRNA		1181
ENSG00000114648	176.24	-0.000518427	0.000235636	-2.20011	0.0277988	0.871223	kelch like family member 18 [Source:HGNC Symbol;Acc:HGNC:29120]	chr3	47282917	47346816	1	p21.31	KLHL18	44.87	protein_coding		7064
ENSG00000138642	225.556	0.000597351	0.000271509	2.20011	0.027799	0.871223	HECT and RLD domain containing E3 ubiquitin protein ligase family member 6 [Source:HGNC Symbol;Acc:HGNC:26072]	chr4	88378739	88443097	1	q22.1	HERC6	39.67	protein_coding		5779
ENSG00000166401	93.7732	-0.000994479	0.000452036	-2.2	0.0278069	0.871223	serpin family B member 8 [Source:HGNC Symbol;Acc:HGNC:8952]	chr18	63970029	64019779	1	q22.1	SERPINB8	41.09	protein_coding		5764
ENSG00000124491	159.3	-0.000953924	0.000433674	-2.19963	0.0278328	0.871223	coagulation factor XIII A chain [Source:HGNC Symbol;Acc:HGNC:3531]	chr6	6144084	6321013	-1	p25.1	F13A1	41.74	protein_coding		4554
ENSG00000102678	98.7299	0.000837185	0.000380709	2.19901	0.0278769	0.871223	fibroblast growth factor 9 [Source:HGNC Symbol;Acc:HGNC:3687]	chr13	21671073	21704498	1	q12.11	FGF9	42.92	protein_coding		4849
ENSG00000260747	216.519	0.000612017	0.000278403	2.19831	0.027927	0.871223	ATP synthase, H+ transporting, mitochondrial F0 complex, subunit B1 (ATP5F1) pseudogene	chr18	68277802	68278243	-1	q22.1		42.08	processed_pseudogene		442
ENSG00000272361	13.7577	0.00120123	0.000546471	2.19817	0.0279371	0.871223	novel transcript	chr7	16593626	16594224	-1	p21.1		39.4	lncRNA		599
ENSG00000123329	56.159	-0.00118288	0.000538134	-2.19811	0.0279413	0.871223	Rho GTPase activating protein 9 [Source:HGNC Symbol;Acc:HGNC:14130]	chr12	57472264	57488814	-1	q13.3	ARHGAP9	51.85	protein_coding		5118
ENSG00000101160	102.846	-0.000582021	0.000264883	-2.19728	0.0280007	0.871223	cathepsin Z [Source:HGNC Symbol;Acc:HGNC:2547]	chr20	58985686	59008238	-1	q13.32	CTSZ	53.07	protein_coding		19384
ENSG00000095002	637.068	0.000382131	0.000173963	2.19662	0.0280476	0.871223	mutS homolog 2 [Source:HGNC Symbol;Acc:HGNC:7325]	chr2	47403067	47663146	1	p21	MSH2	45.38	protein_coding		13674
ENSG00000143520	30.0317	-0.00168605	0.000767703	-2.19623	0.0280755	0.871223	filaggrin family member 2 [Source:HGNC Symbol;Acc:HGNC:33276]	chr1	152348735	152360006	-1	q21.3	FLG2	45.81	protein_coding		9124
ENSG00000166797	842.535	0.000551239	0.000251028	2.19593	0.0280971	0.871223	cytosolic iron-sulfur assembly component 2A [Source:HGNC Symbol;Acc:HGNC:26235]	chr15	64072565	64093857	-1	q22.31	CIAO2A	41.63	protein_coding		2260
ENSG00000196943	181.775	-0.000583213	0.000265604	-2.1958	0.0281062	0.871223	NOP9 nucleolar protein [Source:HGNC Symbol;Acc:HGNC:19826]	chr14	24299850	24309124	1	q12	NOP9	50.63	protein_coding		6045
ENSG00000156269	38.0228	-0.00199991	0.000910821	-2.19572	0.028112	0.871223	N-alpha-acetyltransferase 11, NatA catalytic subunit [Source:HGNC Symbol;Acc:HGNC:28125]	chr4	79225694	79326061	-1	q21.21	NAA11	38.12	protein_coding		2718
ENSG00000183049	136.625	-0.000693305	0.000315855	-2.19501	0.0281626	0.871223	calcium/calmodulin dependent protein kinase ID [Source:HGNC Symbol;Acc:HGNC:19341]	chr10	12349547	12835545	1	p13	CAMK1D	45.61	protein_coding		8697
ENSG00000165682	21.0745	-0.00198534	0.00090471	-2.19445	0.0282027	0.871223	C-type lectin domain family 1 member B [Source:HGNC Symbol;Acc:HGNC:24356]	chr12	9985642	10013424	-1	p13.2	CLEC1B	37.27	protein_coding		3670
ENSG00000248905	239.967	-0.000861913	0.00039284	-2.19406	0.0282312	0.871223	formin 1 [Source:HGNC Symbol;Acc:HGNC:3768]	chr15	32765544	33194714	-1	q13.3	FMN1	39.64	protein_coding		20270
ENSG00000164850	24.9257	-0.00128528	0.000586269	-2.1923	0.0283576	0.871223	G protein-coupled estrogen receptor 1 [Source:HGNC Symbol;Acc:HGNC:4485]	chr7	1082208	1093815	1	p22.3	GPER1	55.88	protein_coding		3123
ENSG00000168743	298.311	-0.000858566	0.000391628	-2.1923	0.0283579	0.871223	nephronectin [Source:HGNC Symbol;Acc:HGNC:27405]	chr4	105894775	106004027	1	q24	NPNT	38.07	protein_coding		6111
ENSG00000162337	80.415	-0.000763154	0.000348187	-2.19179	0.0283947	0.871223	LDL receptor related protein 5 [Source:HGNC Symbol;Acc:HGNC:6697]	chr11	68312591	68449275	1	q13.2	LRP5	54.62	protein_coding		6182
ENSG00000159202	354.193	-0.000569452	0.000259864	-2.19134	0.0284269	0.871223	ubiquitin conjugating enzyme E2 Z [Source:HGNC Symbol;Acc:HGNC:25847]	chr17	48908407	48929056	1	q21.32	UBE2Z	47.4	protein_coding		5715
ENSG00000280832	16.6074	-0.00125312	0.000571917	-2.19109	0.0284451	0.871223	G-quadruplex forming sequence containing lncRNA [Source:HGNC Symbol;Acc:HGNC:48645]	chr11	126340889	126355587	-1	q24.2	GSEC	50.38	lncRNA		3723
ENSG00000237973	958621	0.00078007	0.000356121	2.19047	0.0284905	0.871223	MT-CO1 pseudogene 12 [Source:HGNC Symbol;Acc:HGNC:52014]	chr1	631074	632616	1	p36.33	MTCO1P12	45.76	unprocessed_pseudogene		1543
ENSG00000223361	72.0935	-0.00104944	0.000479186	-2.19004	0.0285212	0.871223	ferritin heavy chain 1 pseudogene 10 [Source:HGNC Symbol;Acc:HGNC:3980]	chr5	17353695	17354624	-1	p15.1	FTH1P10	51.61	transcribed_processed_pseudogene		930
ENSG00000128652	12.2918	-0.00133952	0.00061165	-2.19001	0.0285237	0.871223	homeobox D3 [Source:HGNC Symbol;Acc:HGNC:5137]	chr2	176136612	176173102	1	q31.1	HOXD3	51.11	protein_coding		3698
ENSG00000101335	322.944	-0.00136707	0.000624872	-2.18776	0.0286871	0.871223	myosin light chain 9 [Source:HGNC Symbol;Acc:HGNC:15754]	chr20	36541497	36551447	1	q11.23	MYL9	58.6	protein_coding		2808
ENSG00000087266	223.625	-0.000609384	0.000278725	-2.18633	0.0287916	0.871223	SH3 domain binding protein 2 [Source:HGNC Symbol;Acc:HGNC:10825]	chr4	2793071	2841098	1	p16.3	SH3BP2	59.2	protein_coding		13918
ENSG00000249790	11.3384	-0.00201865	0.000923353	-2.18622	0.0287996	0.871223	novel transcript	chr12	8788253	8795789	1	p13.31		49.91	lncRNA		2283
ENSG00000189319	160.355	-0.000834024	0.000381523	-2.18604	0.0288127	0.871223	family with sequence similarity 53 member B [Source:HGNC Symbol;Acc:HGNC:28968]	chr10	124619292	124744378	-1	q26.13	FAM53B	52.7	protein_coding		6533
ENSG00000239998	18.3929	-0.0015359	0.000702597	-2.18603	0.0288131	0.871223	leukocyte immunoglobulin like receptor A2 [Source:HGNC Symbol;Acc:HGNC:6603]	chr19	54572920	54590287	1	q13.42	LILRA2	46.15	protein_coding		5349
ENSG00000225516	110.249	-0.0026163	0.00119716	-2.18543	0.0288574	0.871223	family with sequence similarity 197 Y-linked member 5 [Source:HGNC Symbol;Acc:HGNC:37467]	chrY	9458613	9466003	-1	p11.2	FAM197Y5	45.42	transcribed_unprocessed_pseudogene		920
ENSG00000132256	112.817	-0.000619389	0.000283439	-2.18526	0.0288695	0.871223	tripartite motif containing 5 [Source:HGNC Symbol;Acc:HGNC:16276]	chr11	5663195	5938619	-1	p15.4	TRIM5	37.59	protein_coding		5350
ENSG00000162600	611.085	0.000398882	0.000182598	2.18448	0.0289271	0.871223	OMA1 zinc metallopeptidase [Source:HGNC Symbol;Acc:HGNC:29661]	chr1	58415384	58546802	-1	p32.1	OMA1	39.98	protein_coding		3718
ENSG00000163931	62.6912	-0.00110053	0.000503941	-2.18384	0.0289738	0.871223	transketolase [Source:HGNC Symbol;Acc:HGNC:11834]	chr3	53224712	53256052	-1	p21.1	TKT	54.36	protein_coding		9502
ENSG00000226650	22.8976	-0.00126797	0.000580626	-2.18381	0.0289766	0.871223	kinesin family member 4B [Source:HGNC Symbol;Acc:HGNC:6322]	chr5	155013755	155018141	1	q33.2	KIF4B	45.57	protein_coding		4387
ENSG00000158869	57.9178	-0.00106541	0.000488109	-2.18273	0.0290558	0.871223	Fc fragment of IgE receptor Ig [Source:HGNC Symbol;Acc:HGNC:3611]	chr1	161215234	161220699	1	q23.3	FCER1G	49.29	protein_coding		964
ENSG00000162512	181.39	-0.00097202	0.000445393	-2.18239	0.0290808	0.871223	syndecan 3 [Source:HGNC Symbol;Acc:HGNC:10660]	chr1	30869466	30908758	-1	p35.2	SDC3	55.72	protein_coding		7065
ENSG00000165886	11.9197	-0.00143505	0.000657688	-2.18196	0.0291125	0.871223	ubiquitin domain containing 1 [Source:HGNC Symbol;Acc:HGNC:25683]	chr10	97498924	97571206	1	q24.1	UBTD1	49.49	protein_coding		1647
ENSG00000092969	650.985	-0.000541095	0.000247988	-2.18195	0.0291135	0.871223	transforming growth factor beta 2 [Source:HGNC Symbol;Acc:HGNC:11768]	chr1	218345336	218444619	1	q41	TGFB2	42.03	protein_coding		6050
ENSG00000169126	45.5609	-0.00187888	0.000861127	-2.18188	0.0291183	0.871223	outer dynein arm docking complex subunit 2 [Source:HGNC Symbol;Acc:HGNC:25583]	chr10	27775186	27999079	-1	p12.1	ODAD2	38.33	protein_coding		6329
ENSG00000100814	463.871	0.000392542	0.000179966	2.1812	0.029169	0.871223	cyclin B1 interacting protein 1 [Source:HGNC Symbol;Acc:HGNC:19437]	chr14	20311368	20333312	-1	q11.2	CCNB1IP1	39.52	protein_coding		3680
ENSG00000116690	289.089	-0.00143468	0.000657757	-2.18117	0.0291708	0.871223	proteoglycan 4 [Source:HGNC Symbol;Acc:HGNC:9364]	chr1	186296279	186314567	1	q31.1	PRG4	38.06	protein_coding		5049
ENSG00000108819	60.5543	-0.0008528	0.000390994	-2.18111	0.0291755	0.871223	protein phosphatase 1 regulatory subunit 9B [Source:HGNC Symbol;Acc:HGNC:9298]	chr17	50133737	50150677	-1	q21.33	PPP1R9B	59.42	protein_coding		4343
ENSG00000272145	151.465	0.000692732	0.000317615	2.18104	0.0291803	0.871223	NFYC antisense RNA 1 [Source:HGNC Symbol;Acc:HGNC:49451]	chr1	40690380	40692066	-1	p34.2	NFYC-AS1	49.61	lncRNA		1687
ENSG00000182240	169.451	-0.000666457	0.000305596	-2.18084	0.0291949	0.871223	beta-secretase 2 [Source:HGNC Symbol;Acc:HGNC:934]	chr21	41167801	41282530	1	q22.2	BACE2	45.56	protein_coding		9631
ENSG00000164088	110.259	-0.000696131	0.000319303	-2.18016	0.0292458	0.871223	protein phosphatase, Mg2+/Mn2+ dependent 1M [Source:HGNC Symbol;Acc:HGNC:26506]	chr3	52245759	52250599	1	p21.2	PPM1M	58.31	protein_coding		3607
ENSG00000137941	906.498	-0.000658237	0.000302044	-2.17927	0.0293114	0.871223	tubulin tyrosine ligase like 7 [Source:HGNC Symbol;Acc:HGNC:26242]	chr1	83865024	83999150	-1	p31.1	TTLL7	35.53	protein_coding		10547
ENSG00000129450	17.8275	-0.00165356	0.000758842	-2.17906	0.0293272	0.871223	sialic acid binding Ig like lectin 9 [Source:HGNC Symbol;Acc:HGNC:10878]	chr19	51124906	51136651	1	q13.41	SIGLEC9	47.78	protein_coding		2541
ENSG00000220848	63.9796	-0.000532483	0.000244453	-2.17826	0.0293866	0.871223	ribosomal protein S18 pseudogene 9 [Source:HGNC Symbol;Acc:HGNC:36483]	chr6	149592687	149601878	1	q25.1	RPS18P9	40.82	transcribed_processed_pseudogene		1725
ENSG00000163126	151.109	-0.000838067	0.000384787	-2.178	0.0294061	0.871223	ankyrin repeat domain 23 [Source:HGNC Symbol;Acc:HGNC:24470]	chr2	96824526	96857934	-1	q11.2	ANKRD23	51.56	protein_coding		4103
ENSG00000100243	872.747	-0.00100341	0.00046073	-2.17787	0.0294155	0.871223	cytochrome b5 reductase 3 [Source:HGNC Symbol;Acc:HGNC:2873]	chr22	42617840	42649392	-1	q13.2	CYB5R3	55.85	protein_coding		5797
ENSG00000109944	53.4494	-0.00118186	0.000542691	-2.17778	0.0294227	0.871223	junctional cadherin complex regulator [Source:HGNC Symbol;Acc:HGNC:26288]	chr11	122882683	122963862	1	q24.1	JHY	40.42	protein_coding		8589
ENSG00000278396	10.4552	-0.00123907	0.00056901	-2.17759	0.0294366	0.871223	novel transcript, sense intronic UNC79	chr14	93334528	93335057	1	q32.12		37.36	lncRNA		530
ENSG00000123064	117.396	-0.000741405	0.000340479	-2.17754	0.0294406	0.871223	DEAD-box helicase 54 [Source:HGNC Symbol;Acc:HGNC:20084]	chr12	113157173	113185479	-1	q24.13	DDX54	54.07	protein_coding		5065
ENSG00000135503	740.264	-0.000456467	0.000209638	-2.17741	0.0294502	0.871223	activin A receptor type 1B [Source:HGNC Symbol;Acc:HGNC:172]	chr12	51951699	51997078	1	q13.13	ACVR1B	44.8	protein_coding		5658
ENSG00000233901	15.2911	-0.00184355	0.000847001	-2.17656	0.0295136	0.871223	long intergenic non-protein coding RNA 1503 [Source:HGNC Symbol;Acc:HGNC:51184]	chr9	129332300	129359541	1	q34.11	LINC01503	55.36	lncRNA		4666
ENSG00000164050	34.0466	-0.00158521	0.000728322	-2.17652	0.0295164	0.871223	plexin B1 [Source:HGNC Symbol;Acc:HGNC:9103]	chr3	48403854	48430086	-1	p21.31	PLXNB1	59.81	protein_coding		9768
ENSG00000147274	2357.59	0.000358283	0.000164671	2.17575	0.0295739	0.871223	RNA binding motif protein X-linked [Source:HGNC Symbol;Acc:HGNC:9910]	chrX	136848004	136880764	-1	q26.3	RBMX	43.01	protein_coding		5882
ENSG00000165799	8.82754	-0.00163736	0.000752913	-2.1747	0.0296527	0.871223	ribonuclease A family member 7 [Source:HGNC Symbol;Acc:HGNC:19278]	chr14	21042316	21044234	1	q11.2	RNASE7	50.55	protein_coding		1409
ENSG00000156502	807.186	0.000394386	0.000181356	2.17466	0.029656	0.871223	Suv3 like RNA helicase [Source:HGNC Symbol;Acc:HGNC:11471]	chr10	69180234	69209099	1	q22.1	SUPV3L1	41.8	protein_coding		4281
ENSG00000115325	13.3831	-0.00154337	0.000710228	-2.17306	0.0297757	0.871223	docking protein 1 [Source:HGNC Symbol;Acc:HGNC:2990]	chr2	74549026	74557551	1	p13.1	DOK1	58.43	protein_coding		2800
ENSG00000262097	158.873	0.000514795	0.000236963	2.17247	0.0298202	0.871223	long intergenic non-protein coding RNA 2185 [Source:HGNC Symbol;Acc:HGNC:53047]	chr16	14001320	14016056	-1	p13.12	LINC02185	46.39	lncRNA		5096
ENSG00000280381	41.1427	-0.00105708	0.000486748	-2.17173	0.0298762	0.871223	novel transcript	chr12	123087256	123092821	-1	q24.31		49.23	TEC		5566
ENSG00000183718	452.637	0.000449403	0.00020694	2.17166	0.0298814	0.871223	tripartite motif containing 52 [Source:HGNC Symbol;Acc:HGNC:19024]	chr5	181254417	181261139	-1	q35.3	TRIM52	43.45	protein_coding		6562
ENSG00000250138	94.1782	-0.00156497	0.000720787	-2.1712	0.0299159	0.871223	POM121 membrane glycoprotein-like 1 (POM121L1) pseudogene	chr5	69631963	69636399	1	q13.2		60.38	unprocessed_pseudogene		4437
ENSG00000106952	49.5557	-0.00114619	0.000527918	-2.17116	0.0299194	0.871223	TNF superfamily member 8 [Source:HGNC Symbol;Acc:HGNC:11938]	chr9	114893343	114930595	-1	q33.1	TNFSF8	42.47	protein_coding		4605
ENSG00000138131	97.6386	-0.00074605	0.000343735	-2.17042	0.0299751	0.871223	lysyl oxidase like 4 [Source:HGNC Symbol;Acc:HGNC:17171]	chr10	98247690	98268194	-1	q24.2	LOXL4	53.19	protein_coding		3597
ENSG00000233232	8.39794	-0.00166448	0.000767028	-2.17003	0.0300042	0.871223	nuclear pore complex interacting protein family member B7 [Source:HGNC Symbol;Acc:HGNC:33832]	chr16	28456372	28471175	-1	p12.1	NPIPB7	46.35	protein_coding		1697
ENSG00000223972	37.7283	-0.00157459	0.000725724	-2.16968	0.0300312	0.871223	DEAD/H-box helicase 11 like 1 (pseudogene) [Source:HGNC Symbol;Acc:HGNC:37102]	chr1	11869	14409	1	p36.33	DDX11L1	57.5	transcribed_unprocessed_pseudogene		1735
ENSG00000117394	61.057	-0.00150918	0.000695621	-2.16954	0.0300417	0.871223	solute carrier family 2 member 1 [Source:HGNC Symbol;Acc:HGNC:11005]	chr1	42925353	42958893	-1	p34.2	SLC2A1	52.75	protein_coding		6614
ENSG00000119699	263.641	-0.000678262	0.000312712	-2.16896	0.0300853	0.871223	transforming growth factor beta 3 [Source:HGNC Symbol;Acc:HGNC:11769]	chr14	75958097	75983011	-1	q24.3	TGFB3	49	protein_coding		5223
ENSG00000251441	17.8415	-0.00146879	0.000677272	-2.16868	0.0301069	0.871223	regulator of telomere elongation helicase 1 pseudogene 1 [Source:HGNC Symbol;Acc:HGNC:44213]	chr4	112356135	112370959	1	q25	RTEL1P1	42.73	transcribed_processed_pseudogene		4798
ENSG00000099377	28.3381	-0.000944655	0.00043561	-2.16858	0.0301147	0.871223	hydroxy-delta-5-steroid dehydrogenase, 3 beta- and steroid delta-isomerase 7 [Source:HGNC Symbol;Acc:HGNC:18324]	chr16	30985207	30989147	1	p11.2	HSD3B7	60.62	protein_coding		2490
ENSG00000086300	29.8546	-0.00129415	0.000596799	-2.16848	0.0301222	0.871223	sorting nexin 10 [Source:HGNC Symbol;Acc:HGNC:14974]	chr7	26291862	26374383	1	p15.2	SNX10	42.67	protein_coding		3605
ENSG00000248445	167.288	0.000661572	0.000305144	2.16806	0.030154	0.871223	SEMA6A antisense RNA 1 [Source:HGNC Symbol;Acc:HGNC:51110]	chr5	116447547	116508276	1	q23.1	SEMA6A-AS1	39.5	lncRNA		2829
ENSG00000144048	493.944	0.000317575	0.000146495	2.16783	0.0301717	0.871223	dual specificity phosphatase 11 [Source:HGNC Symbol;Acc:HGNC:3066]	chr2	73762184	73780157	-1	p13.1	DUSP11	40.29	protein_coding		3544
ENSG00000198932	314.926	0.000480405	0.000221625	2.16765	0.0301857	0.871223	G protein-coupled receptor associated sorting protein 1 [Source:HGNC Symbol;Acc:HGNC:24834]	chrX	102651092	102659083	1	q22.1	GPRASP1	49.32	protein_coding		6789
ENSG00000013588	43.8438	-0.00157598	0.000727328	-2.16681	0.0302497	0.871223	G protein-coupled receptor class C group 5 member A [Source:HGNC Symbol;Acc:HGNC:9836]	chr12	12891559	12917937	1	p13.1	GPRC5A	46.32	protein_coding		7663
ENSG00000188372	63.8317	-0.0013376	0.000617534	-2.16604	0.030308	0.871223	zona pellucida glycoprotein 3 [Source:HGNC Symbol;Acc:HGNC:13189]	chr7	76397518	76442071	1	q11.23	ZP3	50.47	protein_coding		2673
ENSG00000148848	49.1788	-0.00145086	0.000670034	-2.16535	0.0303609	0.871223	ADAM metallopeptidase domain 12 [Source:HGNC Symbol;Acc:HGNC:190]	chr10	126012381	126388477	-1	q26.2	ADAM12	43.11	protein_coding		9882
ENSG00000255197	43.1931	-0.00107922	0.000498551	-2.16471	0.0304101	0.871223	novel transcript	chr11	47381509	47409369	-1	p11.2		53.3	lncRNA		2931
ENSG00000102302	22.4603	-0.00118475	0.000547541	-2.16376	0.0304826	0.871223	FYVE, RhoGEF and PH domain containing 1 [Source:HGNC Symbol;Acc:HGNC:3663]	chrX	54445454	54496234	-1	p11.22	FGD1	50.05	protein_coding		4343
ENSG00000067057	82.6234	-0.000822137	0.000380129	-2.16279	0.0305575	0.871223	phosphofructokinase, platelet [Source:HGNC Symbol;Acc:HGNC:8878]	chr10	3066333	3137718	1	p15.2	PFKP	51.45	protein_coding		7728
ENSG00000101306	1935.54	-0.000975007	0.000450865	-2.16253	0.0305776	0.871223	myosin light chain kinase 2 [Source:HGNC Symbol;Acc:HGNC:16243]	chr20	31819308	31834689	1	q11.21	MYLK2	54.43	protein_coding		2976
ENSG00000204956	48.7673	-0.000633005	0.000292924	-2.16099	0.0306962	0.871223	protocadherin gamma subfamily A, 1 [Source:HGNC Symbol;Acc:HGNC:8696]	chr5	141330514	141512975	1	q31.3	PCDHGA1	44.99	protein_coding		6303
ENSG00000178409	58.4925	-0.000735116	0.000340181	-2.16096	0.0306987	0.871223	BEN domain containing 3 [Source:HGNC Symbol;Acc:HGNC:23040]	chr6	107065182	107115515	-1	q21	BEND3	47.6	protein_coding		7085
ENSG00000159387	16.9056	-0.00159202	0.000736831	-2.16063	0.0307242	0.871223	iroquois homeobox 6 [Source:HGNC Symbol;Acc:HGNC:14675]	chr16	55324203	55330756	1	q12.2	IRX6	55.1	protein_coding		2952
ENSG00000095777	65.7393	-0.00166111	0.000768867	-2.16046	0.0307368	0.871223	myosin IIIA [Source:HGNC Symbol;Acc:HGNC:7601]	chr10	25934229	26212532	1	p12.1	MYO3A	37.6	protein_coding		8437
ENSG00000146555	73.5197	-0.000999341	0.000462574	-2.16039	0.0307424	0.871223	sidekick cell adhesion molecule 1 [Source:HGNC Symbol;Acc:HGNC:19307]	chr7	3301252	4269000	1	p22.2	SDK1	43.12	protein_coding		12258
ENSG00000276434	9.82832	0.00151764	0.000702558	2.16017	0.0307598	0.871223	novel transcript, sense intronic to GRTP1	chr13	113339450	113339958	-1	q34		31.43	lncRNA		509
ENSG00000173040	69.1278	-0.00108983	0.000504557	-2.15997	0.0307746	0.871223	EvC ciliary complex subunit 2 [Source:HGNC Symbol;Acc:HGNC:19747]	chr4	5542772	5709548	-1	p16.2	EVC2	45.06	protein_coding		5501
ENSG00000009830	222.42	-0.000451671	0.000209149	-2.15956	0.0308067	0.871223	protein O-mannosyltransferase 2 [Source:HGNC Symbol;Acc:HGNC:19743]	chr14	77274956	77320883	-1	q24.3	POMT2	47.08	protein_coding		13203
ENSG00000287691	8.93685	-0.00109123	0.000505301	-2.15956	0.0308068	0.871223	novel transcript, antisense to RNF19B	chr1	32925454	32951638	1	p35.1		43.95	lncRNA		575
ENSG00000244040	57.7371	-0.00149254	0.000691318	-2.15898	0.0308517	0.871223	IL12A antisense RNA 1 [Source:HGNC Symbol;Acc:HGNC:49094]	chr3	159902045	160225299	-1	q25.33	IL12A-AS1	42.62	lncRNA		11658
ENSG00000167461	37.7338	-0.00103791	0.000480848	-2.1585	0.030889	0.871223	RAB8A, member RAS oncogene family [Source:HGNC Symbol;Acc:HGNC:7007]	chr19	16111889	16134234	1	p13.11	RAB8A	53.57	protein_coding		4931
ENSG00000196526	43.9526	-0.00104363	0.000483513	-2.15843	0.0308948	0.871223	actin filament associated protein 1 [Source:HGNC Symbol;Acc:HGNC:24017]	chr4	7758714	7939926	-1	p16.1	AFAP1	46.39	protein_coding		10017
ENSG00000171202	806.457	0.000545392	0.000252718	2.15811	0.0309197	0.871223	transmembrane protein 126A [Source:HGNC Symbol;Acc:HGNC:25382]	chr11	85647967	85656547	1	q14.1	TMEM126A	37.69	protein_coding		971
ENSG00000116871	699.429	-0.000915438	0.000424247	-2.15779	0.0309438	0.871223	MAP7 domain containing 1 [Source:HGNC Symbol;Acc:HGNC:25514]	chr1	36155579	36180849	1	p34.3	MAP7D1	54.66	protein_coding		5271
ENSG00000197585	13.3834	-0.00198048	0.000917939	-2.15752	0.0309648	0.871223	novel transcript, antisense to VWC2L	chr2	214241676	214684246	-1	q35		36.85	lncRNA		1287
ENSG00000002745	16.3558	-0.00169128	0.000784192	-2.15672	0.0310279	0.871223	Wnt family member 16 [Source:HGNC Symbol;Acc:HGNC:16267]	chr7	121325367	121341104	1	q31.31	WNT16	38.61	protein_coding		3264
ENSG00000105270	89.5018	-0.000896497	0.00041587	-2.15571	0.031106	0.871223	CAP-Gly domain containing linker protein 3 [Source:HGNC Symbol;Acc:HGNC:24314]	chr19	36014660	36033343	-1	q13.12	CLIP3	52.71	protein_coding		3765
ENSG00000150681	45.6215	-0.00164729	0.000764187	-2.15561	0.031114	0.871223	regulator of G protein signaling 18 [Source:HGNC Symbol;Acc:HGNC:14261]	chr1	192158462	192185815	1	q31.2	RGS18	33.95	protein_coding		2801
ENSG00000147459	407.737	-0.000661931	0.000307173	-2.15491	0.0311687	0.871223	dedicator of cytokinesis 5 [Source:HGNC Symbol;Acc:HGNC:23476]	chr8	25184689	25418082	1	p21.2	DOCK5	42.37	protein_coding		15989
ENSG00000243667	119.649	-0.000573106	0.000266014	-2.15442	0.0312071	0.871223	WD repeat domain 92 [Source:HGNC Symbol;Acc:HGNC:25176]	chr2	68122936	68157549	-1	p14	WDR92	39.84	protein_coding		4066
ENSG00000088280	256.849	-0.000645018	0.000299422	-2.15421	0.0312239	0.871223	ArfGAP with SH3 domain, ankyrin repeat and PH domain 3 [Source:HGNC Symbol;Acc:HGNC:14987]	chr1	23428563	23484568	-1	p36.12	ASAP3	49.67	protein_coding		4988
ENSG00000125505	50.1669	-0.00101807	0.000472619	-2.1541	0.0312325	0.871223	membrane bound O-acyltransferase domain containing 7 [Source:HGNC Symbol;Acc:HGNC:15505]	chr19	54173412	54189882	-1	q13.42	MBOAT7	55.03	protein_coding		5292
ENSG00000257509	10.155	-0.0014161	0.000657398	-2.15409	0.0312329	0.871223	novel transcript, sense intronic to SARNP	chr12	55761550	55762628	-1	q13.2		46.25	lncRNA		529
ENSG00000143819	401.799	-0.000672544	0.000312335	-2.15328	0.0312965	0.871223	epoxide hydrolase 1 [Source:HGNC Symbol;Acc:HGNC:3401]	chr1	225810124	225845563	1	q42.12	EPHX1	50.75	protein_coding		2476
ENSG00000183955	249.607	-0.000525013	0.000243858	-2.15294	0.0313233	0.871223	lysine methyltransferase 5A [Source:HGNC Symbol;Acc:HGNC:29489]	chr12	123383773	123409353	1	q24.31	KMT5A	51.72	protein_coding		4574
ENSG00000230844	43.6651	0.000714977	0.000332252	2.15191	0.0314045	0.871223	ZNF674 antisense RNA 1 (head to head) [Source:HGNC Symbol;Acc:HGNC:44266]	chrX	46545438	46548841	1	p11.3	ZNF674-AS1	46.21	lncRNA		2566
ENSG00000149256	80.1379	-0.000918516	0.000427017	-2.15101	0.0314758	0.871223	teneurin transmembrane protein 4 [Source:HGNC Symbol;Acc:HGNC:29945]	chr11	78652829	79441030	-1	q14.1	TENM4	44.45	protein_coding		16414
ENSG00000230062	22.3646	-0.00246167	0.0011445	-2.15087	0.0314866	0.871223	ankyrin repeat domain 66 [Source:HGNC Symbol;Acc:HGNC:44669]	chr6	46746933	46759506	1	p12.3	ANKRD66	39.58	protein_coding		3676
ENSG00000140526	595.119	-0.000502216	0.000233618	-2.14974	0.031576	0.871223	abhydrolase domain containing 2, acylglycerol lipase [Source:HGNC Symbol;Acc:HGNC:18717]	chr15	89087459	89202355	1	q26.1	ABHD2	44.01	protein_coding		10068
ENSG00000054965	760.977	-0.000343694	0.000159922	-2.14914	0.0316232	0.871223	family with sequence similarity 168 member A [Source:HGNC Symbol;Acc:HGNC:28999]	chr11	73400487	73598189	-1	q13.4	FAM168A	41.55	protein_coding		7887
ENSG00000164808	655.488	0.000398691	0.000185529	2.14894	0.0316392	0.871223	scaffold protein involved in DNA repair [Source:HGNC Symbol;Acc:HGNC:28971]	chr8	47260878	47736306	1	q11.21	SPIDR	40.76	protein_coding		7174
ENSG00000203710	99.4978	-0.00128843	0.000599603	-2.1488	0.0316503	0.871223	complement C3b/C4b receptor 1 (Knops blood group) [Source:HGNC Symbol;Acc:HGNC:2334]	chr1	207496147	207641765	1	q32.2	CR1	39.16	protein_coding		12583
ENSG00000170017	146.968	-0.00112945	0.000525785	-2.14812	0.0317043	0.871223	activated leukocyte cell adhesion molecule [Source:HGNC Symbol;Acc:HGNC:400]	chr3	105366909	105576900	1	q13.11	ALCAM	35.29	protein_coding		7179
ENSG00000066405	15.4635	-0.00139419	0.000649087	-2.14792	0.0317204	0.871223	claudin 18 [Source:HGNC Symbol;Acc:HGNC:2039]	chr3	137998735	138033655	1	q22.3	CLDN18	42.94	protein_coding		3715
ENSG00000159251	419.751	-0.00135739	0.000632041	-2.14764	0.0317426	0.871223	actin alpha cardiac muscle 1 [Source:HGNC Symbol;Acc:HGNC:143]	chr15	34790230	34795549	-1	q14	ACTC1	47.22	protein_coding		2290
ENSG00000118729	6133.8	0.000640091	0.000298098	2.14725	0.0317733	0.871223	calsequestrin 2 [Source:HGNC Symbol;Acc:HGNC:1513]	chr1	115700021	115768714	-1	p13.1	CASQ2	43.21	protein_coding		2688
ENSG00000113578	148.073	-0.00074216	0.000345761	-2.14645	0.0318367	0.871223	fibroblast growth factor 1 [Source:HGNC Symbol;Acc:HGNC:3665]	chr5	142592178	142698070	-1	q31.3	FGF1	44.95	protein_coding		4980
ENSG00000230399	10.1464	-0.00190616	0.000888113	-2.1463	0.0318491	0.871223	RBBP8 pseudogene 1 [Source:HGNC Symbol;Acc:HGNC:39583]	chrX	118632375	118634218	-1	q24	RBBP8P1	38.67	processed_pseudogene		1844
ENSG00000113924	18.0212	-0.00185868	0.000865998	-2.14629	0.03185	0.871223	homogentisate 1,2-dioxygenase [Source:HGNC Symbol;Acc:HGNC:4892]	chr3	120628172	120682269	-1	q13.33	HGD	41.25	protein_coding		2682
ENSG00000102882	213.623	-0.000706077	0.000329079	-2.14562	0.0319036	0.871223	mitogen-activated protein kinase 3 [Source:HGNC Symbol;Acc:HGNC:6877]	chr16	30114105	30123506	-1	p11.2	MAPK3	56.36	protein_coding		3669
ENSG00000173852	143.875	-0.000553502	0.000258025	-2.14515	0.0319405	0.871223	dpy-19 like C-mannosyltransferase 1 [Source:HGNC Symbol;Acc:HGNC:22205]	chr7	34928876	35038271	-1	p14.2	DPY19L1	37.49	protein_coding		6238
ENSG00000176658	148.882	-0.000813357	0.000379181	-2.14503	0.0319501	0.871223	myosin ID [Source:HGNC Symbol;Acc:HGNC:7598]	chr17	32492522	32877177	-1	q11.2	MYO1D	40.83	protein_coding		8188
ENSG00000183578	18.0316	-0.00137677	0.000641842	-2.14502	0.0319511	0.871223	TNF alpha induced protein 8 like 3 [Source:HGNC Symbol;Acc:HGNC:20620]	chr15	51056598	51105276	-1	q21.2	TNFAIP8L3	44.72	protein_coding		2572
ENSG00000088726	12.4474	-0.00140181	0.000653581	-2.14481	0.0319678	0.871223	transmembrane protein 40 [Source:HGNC Symbol;Acc:HGNC:25620]	chr3	12733528	12769457	-1	p25.2	TMEM40	48.61	protein_coding		3297
ENSG00000221866	230.156	-0.000887154	0.000413672	-2.14458	0.0319862	0.871223	plexin A4 [Source:HGNC Symbol;Acc:HGNC:9102]	chr7	132123332	132648688	-1	q32.3	PLXNA4	46.94	protein_coding		16372
ENSG00000072135	297.114	-0.000523599	0.000244205	-2.1441	0.0320248	0.871223	protein tyrosine phosphatase non-receptor type 18 [Source:HGNC Symbol;Acc:HGNC:9649]	chr2	130356045	130375405	1	q21.1	PTPN18	47.6	protein_coding		5732
ENSG00000164638	21.8408	-0.00144008	0.000671707	-2.14391	0.0320399	0.871223	solute carrier family 29 member 4 [Source:HGNC Symbol;Acc:HGNC:23097]	chr7	5274369	5306912	1	p22.1	SLC29A4	57.48	protein_coding		5840
ENSG00000137809	213.908	-0.000689641	0.000321714	-2.14364	0.0320615	0.871223	integrin subunit alpha 11 [Source:HGNC Symbol;Acc:HGNC:6136]	chr15	68296532	68432163	-1	q23	ITGA11	49.23	protein_coding		10866
ENSG00000132854	22.0354	-0.00168621	0.000786805	-2.14311	0.0321045	0.871223	KN motif and ankyrin repeat domains 4 [Source:HGNC Symbol;Acc:HGNC:27263]	chr1	62236165	62319434	-1	p31.3	KANK4	46.96	protein_coding		6814
ENSG00000162763	17.4528	0.0012366	0.000577119	2.14272	0.0321357	0.871223	leucine rich repeat containing 52 [Source:HGNC Symbol;Acc:HGNC:32156]	chr1	165544000	165563957	1	q24.1	LRRC52	44.08	protein_coding		1372
ENSG00000168288	4266.8	0.000504305	0.000235383	2.14249	0.0321542	0.871223	metabolism of cobalamin associated D [Source:HGNC Symbol;Acc:HGNC:25221]	chr2	149569637	149587778	-1	q23.2	MMADHC	35.1	protein_coding		2150
ENSG00000169313	19.2659	-0.00154494	0.000721247	-2.14203	0.0321907	0.871223	purinergic receptor P2Y12 [Source:HGNC Symbol;Acc:HGNC:18124]	chr3	151336843	151384753	-1	q25.1	P2RY12	35.65	protein_coding		2337
ENSG00000154438	14.6929	-0.00218997	0.00102242	-2.14194	0.0321981	0.871223	ankyrin repeat, SAM and basic leucine zipper domain containing 1 [Source:HGNC Symbol;Acc:HGNC:1350]	chr7	117363222	117428123	-1	q31.2	ASZ1	35.27	protein_coding		3049
ENSG00000267940	34.5535	-0.000899563	0.000419982	-2.14191	0.0322011	0.871223	novel transcript	chr11	6201901	6203253	-1	p15.4		39.02	lncRNA		1353
ENSG00000243918	11.3549	-0.00150722	0.000703884	-2.14129	0.0322503	0.871223	eukaryotic translation initiation factor 4B pseudogene 8 [Source:HGNC Symbol;Acc:HGNC:37941]	chr3	122660613	122662438	1	q21.1	EIF4BP8	49.01	processed_pseudogene		1826
ENSG00000143797	91.6813	-0.000880424	0.000411202	-2.1411	0.0322662	0.871223	membrane bound O-acyltransferase domain containing 2 [Source:HGNC Symbol;Acc:HGNC:25193]	chr2	8852690	9003709	-1	p25.1	MBOAT2	40.14	protein_coding		8694
ENSG00000092020	339.14	0.000490958	0.000229392	2.14026	0.0323336	0.871223	protein phosphatase 2 regulatory subunit B''gamma [Source:HGNC Symbol;Acc:HGNC:17485]	chr14	35085467	35122517	-1	q13.2	PPP2R3C	42.2	protein_coding		3863
ENSG00000213190	145.297	-0.000860404	0.000402011	-2.14025	0.0323346	0.871223	MLLT11 transcription factor 7 cofactor [Source:HGNC Symbol;Acc:HGNC:16997]	chr1	151060397	151069544	1	q21.3	MLLT11	43.07	protein_coding		2483
ENSG00000167778	79.3853	-0.000878179	0.000410429	-2.13966	0.0323821	0.871223	SPRY domain containing 3 [Source:HGNC Symbol;Acc:HGNC:25920]	chr12	53064316	53079404	-1	q13.13	SPRYD3	53.98	protein_coding		3463
ENSG00000132205	40.981	-0.00100148	0.000468056	-2.13966	0.0323826	0.871223	elastin microfibril interfacer 2 [Source:HGNC Symbol;Acc:HGNC:19881]	chr18	2847006	2916003	1	p11.32	EMILIN2	47.46	protein_coding		6469
ENSG00000176903	187.078	-0.000927866	0.000433713	-2.13936	0.0324069	0.871223	PNMA family member 1 [Source:HGNC Symbol;Acc:HGNC:9158]	chr14	73711783	73714384	-1	q24.3	PNMA1	53.73	protein_coding		2602
ENSG00000201900	9.84301	-0.00156532	0.000731977	-2.13848	0.032478	0.871223	RNY1 pseudogene 13 [Source:HGNC Symbol;Acc:HGNC:50876]	chr1	114727720	114727824	1	p13.2	RNY1P13	45.71	misc_RNA		105
ENSG00000115129	26.1333	-0.00103743	0.000485308	-2.13766	0.032544	0.871223	tumor protein p53 inducible protein 3 [Source:HGNC Symbol;Acc:HGNC:19373]	chr2	24077433	24085861	-1	p23.3	TP53I3	49.47	protein_coding		2312
ENSG00000287465	35.8438	-0.00285299	0.0013349	-2.13723	0.032579	0.871223	novel transcript	chr9	1540321	1550103	-1	p24.3		36.93	lncRNA		516
ENSG00000148798	16.569	-0.00243874	0.00114136	-2.1367	0.0326222	0.871223	internexin neuronal intermediate filament protein alpha [Source:HGNC Symbol;Acc:HGNC:6057]	chr10	103277138	103290346	1	q24.33	INA	45.93	protein_coding		3251
ENSG00000089472	96.2423	-0.00146901	0.000687517	-2.1367	0.0326228	0.871223	hephaestin [Source:HGNC Symbol;Acc:HGNC:4866]	chrX	66162671	66268867	1	q12	HEPH	38.49	protein_coding		9888
ENSG00000244405	89.935	-0.00101289	0.00047408	-2.13654	0.0326351	0.871223	ETS variant transcription factor 5 [Source:HGNC Symbol;Acc:HGNC:3494]	chr3	186046314	186110318	-1	q27.2	ETV5	42.69	protein_coding		5773
ENSG00000008516	13.6468	-0.0016659	0.000779799	-2.13632	0.0326535	0.871223	matrix metallopeptidase 25 [Source:HGNC Symbol;Acc:HGNC:14246]	chr16	3046062	3060726	1	p13.3	MMP25	58.87	protein_coding		4745
ENSG00000167548	2690.34	-0.00079607	0.000372666	-2.13615	0.0326671	0.871223	lysine methyltransferase 2D [Source:HGNC Symbol;Acc:HGNC:7133]	chr12	49018978	49060794	-1	q13.12	KMT2D	54.55	protein_coding		25311
ENSG00000164074	1302.85	0.000504603	0.00023623	2.13606	0.0326742	0.871223	abhydrolase domain containing 18 [Source:HGNC Symbol;Acc:HGNC:26111]	chr4	127965306	128039953	1	q28.2	ABHD18	39.8	protein_coding		6733
ENSG00000091986	872.008	-0.000677645	0.000317253	-2.13598	0.0326814	0.871223	coiled-coil domain containing 80 [Source:HGNC Symbol;Acc:HGNC:30649]	chr3	112596797	112649530	-1	q13.2	CCDC80	40.28	protein_coding		13068
ENSG00000120690	754.224	0.000364441	0.000170624	2.13593	0.0326853	0.871223	E74 like ETS transcription factor 1 [Source:HGNC Symbol;Acc:HGNC:3316]	chr13	40931924	41061440	-1	q14.11	ELF1	38.79	protein_coding		4441
ENSG00000244464	35.5298	-0.00149466	0.00069992	-2.13547	0.0327223	0.871223	novel transcript	chr3	99598064	99637308	1	q12.1		38.77	lncRNA		3749
ENSG00000182923	1165.43	-0.000331853	0.000155453	-2.13474	0.0327822	0.871223	centrosomal protein 63 [Source:HGNC Symbol;Acc:HGNC:25815]	chr3	134485699	134587789	1	q22.2	CEP63	38.86	protein_coding		24294
ENSG00000105612	70.0119	-0.00084183	0.000394504	-2.1339	0.0328513	0.871223	deoxyribonuclease 2, lysosomal [Source:HGNC Symbol;Acc:HGNC:2960]	chr19	12875209	12881466	-1	p13.13	DNASE2	52.62	protein_coding		2389
ENSG00000134256	27.0831	-0.00144967	0.000679411	-2.13371	0.0328665	0.871223	CD101 molecule [Source:HGNC Symbol;Acc:HGNC:5949]	chr1	117001750	117036552	1	p13.1	CD101	42.65	protein_coding		3904
ENSG00000162552	52.2861	-0.00087066	0.000408134	-2.13327	0.0329027	0.871223	Wnt family member 4 [Source:HGNC Symbol;Acc:HGNC:12783]	chr1	22117313	22143969	-1	p36.12	WNT4	57.71	protein_coding		4650
ENSG00000205730	390.797	-0.000495402	0.000232253	-2.13303	0.0329227	0.871223	ITPRIP like 2 [Source:HGNC Symbol;Acc:HGNC:27257]	chr16	19113932	19121629	1	p12.3	ITPRIPL2	49.31	protein_coding		7698
ENSG00000239388	3080.21	0.00061276	0.000287467	2.13158	0.033041	0.871223	ankyrin repeat and SOCS box containing 14 [Source:HGNC Symbol;Acc:HGNC:19766]	chr3	57268342	57292685	-1	p14.3	ASB14	38.4	protein_coding		3240
ENSG00000105205	15.4026	-0.00166982	0.000783383	-2.13155	0.0330442	0.871223	Charcot-Leyden crystal galectin [Source:HGNC Symbol;Acc:HGNC:2014]	chr19	39731255	39738029	-1	q13.2	CLC	43.84	protein_coding		631
ENSG00000120539	100.27	0.000539212	0.000253012	2.13117	0.0330753	0.871223	microtubule associated serine/threonine kinase like [Source:HGNC Symbol;Acc:HGNC:19042]	chr10	27154824	27187953	1	p12.1	MASTL	41.56	protein_coding		4660
ENSG00000165704	135.13	0.000552377	0.000259325	2.13005	0.0331672	0.871223	hypoxanthine phosphoribosyltransferase 1 [Source:HGNC Symbol;Acc:HGNC:5157]	chrX	134460165	134520513	1	q26.2	HPRT1	40.12	protein_coding		1612
ENSG00000257489	15.7526	-0.00102383	0.000480665	-2.13003	0.0331692	0.871223	TBC1 domain family, member 2B (TBC1D2B) pseudogene	chr12	100173196	100199783	-1	q23.1		43.51	transcribed_unprocessed_pseudogene		1405
ENSG00000131669	43.1618	-0.000954402	0.000448131	-2.12974	0.0331931	0.871223	ninjurin 1 [Source:HGNC Symbol;Acc:HGNC:7824]	chr9	93121496	93134251	-1	q22.31	NINJ1	59.63	protein_coding		2604
ENSG00000170153	3088.1	0.000542333	0.000254708	2.12924	0.0332348	0.871223	ring finger protein 150 [Source:HGNC Symbol;Acc:HGNC:23138]	chr4	140859807	141212877	-1	q31.21	RNF150	38.46	protein_coding		11012
ENSG00000109606	1470.01	0.000347025	0.000163002	2.12896	0.0332576	0.871223	DEAH-box helicase 15 [Source:HGNC Symbol;Acc:HGNC:2738]	chr4	24517441	24584554	-1	p15.2	DHX15	37.26	protein_coding		8166
ENSG00000243276	36.9107	-0.00234202	0.00110013	-2.12886	0.0332657	0.871223	novel transcript	chr3	118004819	118810836	-1	q13.32		37.17	lncRNA		2241
ENSG00000137413	324.799	-0.000450887	0.000211855	-2.12828	0.0333141	0.871223	TATA-box binding protein associated factor 8 [Source:HGNC Symbol;Acc:HGNC:17300]	chr6	42050513	42087461	1	p21.1	TAF8	45.88	protein_coding		9284
ENSG00000250616	8.25933	-0.00125708	0.000590679	-2.12819	0.0333214	0.871223	novel transcript, antisense to YPEL3	chr16	30096430	30104116	1	p11.2		47.57	lncRNA		1650
ENSG00000204611	164.237	-0.000487097	0.000228887	-2.12811	0.0333276	0.871223	zinc finger protein 616 [Source:HGNC Symbol;Acc:HGNC:28062]	chr19	52113091	52139938	-1	q13.41	ZNF616	42.23	protein_coding		4907
ENSG00000067596	394.31	-0.000361708	0.00017003	-2.12732	0.0333934	0.871223	DEAH-box helicase 8 [Source:HGNC Symbol;Acc:HGNC:2749]	chr17	43483865	43610338	1	q21.31	DHX8	47.76	protein_coding		10439
ENSG00000169991	82.4564	-0.000697218	0.000327748	-2.1273	0.0333954	0.871223	intermediate filament family orphan 2 [Source:HGNC Symbol;Acc:HGNC:27006]	chr1	18904280	18956676	-1	p36.13	IFFO2	54.33	protein_coding		6179
ENSG00000239672	55.9582	-0.000861985	0.000405388	-2.12632	0.0334766	0.871223	NME/NM23 nucleoside diphosphate kinase 1 [Source:HGNC Symbol;Acc:HGNC:7849]	chr17	51153559	51162428	1	q21.33	NME1	46.38	protein_coding		3415
ENSG00000274654	23.6609	-0.00160026	0.000752659	-2.12614	0.0334913	0.871223	novel transcript, sense intronic to FBN1	chr15	48528980	48529728	-1	q21.1		46.46	lncRNA		749
ENSG00000143545	185.685	-0.000794032	0.000373555	-2.12561	0.0335357	0.871223	RAB13, member RAS oncogene family [Source:HGNC Symbol;Acc:HGNC:9762]	chr1	153981617	153986358	-1	q21.3	RAB13	48.71	protein_coding		2751
ENSG00000228014	15.2512	-0.00156782	0.000737635	-2.12547	0.0335475	0.871223	ZNF680 pseudogene 1 [Source:HGNC Symbol;Acc:HGNC:50379]	chr7	64469185	64470653	1	q11.21	ZNF680P1	33.15	processed_pseudogene		1469
ENSG00000187164	125.118	-0.000859004	0.000404158	-2.12542	0.0335518	0.871223	shootin 1 [Source:HGNC Symbol;Acc:HGNC:29319]	chr10	116881477	117126586	-1	q25.3	SHTN1	39.09	protein_coding		8252
ENSG00000285801	16.1576	-0.00154396	0.000726576	-2.12499	0.0335876	0.871223	Novel transcript, antisense to CMAHP	chr6	25061796	25134971	1	p22.3		38.92	lncRNA		919
ENSG00000163395	5263.03	0.00210197	0.000989275	2.12476	0.0336069	0.871223	immunoglobulin like and fibronectin type III domain containing 1 [Source:HGNC Symbol;Acc:HGNC:24607]	chr1	201190824	201228952	1	q32.1	IGFN1	52.47	protein_coding		12117
ENSG00000286520	23.8391	-0.00201334	0.000948151	-2.12344	0.0337168	0.871223	novel transcript	chr12	105699168	105703520	-1	q23.3		37.22	lncRNA		4270
ENSG00000274340	10.4451	0.00116748	0.000549841	2.1233	0.0337287	0.871223	novel transcript	chr15	62387327	62388875	-1	q22.2		37.51	lncRNA		1549
ENSG00000251637	14.2212	-0.0017075	0.000804343	-2.12285	0.033766	0.871223	long intergenic non-protein coding RNA 2754 [Source:HGNC Symbol;Acc:HGNC:54274]	chr11	67886477	67906350	1	q13.2	LINC02754	44.7	lncRNA		3962
ENSG00000254255	27.4373	-0.00278146	0.00131029	-2.12278	0.0337723	0.871223	RNA binding motif protein 45 (RBM45) pseudogene	chr8	131712512	131712980	1	q24.22		34.54	processed_pseudogene		469
ENSG00000162931	19.6606	-0.00118584	0.000558803	-2.12211	0.0338287	0.871223	tripartite motif containing 17 [Source:HGNC Symbol;Acc:HGNC:13430]	chr1	228407935	228416861	-1	q42.13	TRIM17	56.74	protein_coding		3553
ENSG00000142002	336.31	-0.000801442	0.000377728	-2.12174	0.0338592	0.871223	dipeptidyl peptidase 9 [Source:HGNC Symbol;Acc:HGNC:18648]	chr19	4675224	4724673	-1	p13.3	DPP9	56.68	protein_coding		8303
ENSG00000243321	13.4151	-0.00158939	0.000749104	-2.12172	0.0338609	0.871223	long intergenic non-protein coding RNA 1998 [Source:HGNC Symbol;Acc:HGNC:52832]	chr3	150077494	150080117	-1	q25.1	LINC01998	44.13	lncRNA		1967
ENSG00000258162	74.4946	-0.00184895	0.000871555	-2.12143	0.0338853	0.871223	novel transcript, antisense to PPFIA2	chr12	81378042	81556637	1	q21.31		34.6	lncRNA		9191
ENSG00000136367	62.2044	-0.00108384	0.000510931	-2.1213	0.0338969	0.871223	zinc finger homeobox 2 [Source:HGNC Symbol;Acc:HGNC:20152]	chr14	23520857	23556192	-1	q11.2	ZFHX2	52.73	protein_coding		10242
ENSG00000197093	30.0346	-0.00107946	0.000509016	-2.12068	0.0339484	0.871223	galactose-3-O-sulfotransferase 4 [Source:HGNC Symbol;Acc:HGNC:24145]	chr7	100159244	100168617	-1	q22.1	GAL3ST4	52.79	protein_coding		3264
ENSG00000227051	53.8535	-0.000911411	0.000429959	-2.11976	0.0340261	0.871223	chromosome 14 open reading frame 132 [Source:HGNC Symbol;Acc:HGNC:20346]	chr14	96039362	96093971	1	q32.2	C14orf132	47.75	protein_coding		7819
ENSG00000164530	59.4988	-0.0013216	0.000623508	-2.11962	0.0340383	0.871223	peptidase inhibitor 16 [Source:HGNC Symbol;Acc:HGNC:21245]	chr6	36948263	36964837	1	p21.2	PI16	51.13	protein_coding		2305
ENSG00000168454	15.0951	-0.00205371	0.000969205	-2.11897	0.0340934	0.871223	thioredoxin domain containing 2 [Source:HGNC Symbol;Acc:HGNC:16470]	chr18	9885726	9889275	1	p11.22	TXNDC2	47.13	protein_coding		3392
ENSG00000286365	12.0815	-0.00127907	0.000604011	-2.11763	0.0342066	0.871223	novel transcript, antisense to YPEL1	chr22	21712761	21714013	1	q11.22		44.21	lncRNA		968
ENSG00000104765	673.759	-0.000587474	0.000277441	-2.11748	0.0342193	0.871223	BCL2 interacting protein 3 like [Source:HGNC Symbol;Acc:HGNC:1085]	chr8	26383054	26505636	1	p21.2	BNIP3L	43.6	protein_coding		4149
ENSG00000158301	146.464	0.000582691	0.000275242	2.11701	0.034259	0.871223	G protein-coupled receptor associated sorting protein 2 [Source:HGNC Symbol;Acc:HGNC:25169]	chrX	102712445	102717733	1	q22.1	GPRASP2	50.6	protein_coding		3706
ENSG00000124203	29.3222	-0.0014817	0.000699979	-2.11678	0.0342782	0.871223	zinc finger protein 831 [Source:HGNC Symbol;Acc:HGNC:16167]	chr20	59123381	59259113	1	q13.32	ZNF831	45.12	protein_coding		11992
ENSG00000134247	134.234	-0.000620347	0.000293069	-2.11673	0.0342831	0.871223	prostaglandin F2 receptor inhibitor [Source:HGNC Symbol;Acc:HGNC:9601]	chr1	116909916	116990353	1	p13.1	PTGFRN	44.25	protein_coding		6488
ENSG00000278900	46.5062	0.00100536	0.000475177	2.11575	0.0343658	0.871223	TEC	chr5	34105750	34106336	-1	p13.2		24.87	TEC		587
ENSG00000205045	17.3475	-0.00115158	0.000544386	-2.11538	0.034398	0.871223	schlafen family member 12 like [Source:NCBI gene (formerly Entrezgene);Acc:100506736]	chr17	35464249	35487857	-1	q12		41.73	protein_coding		3817
ENSG00000169918	59.9804	-0.000867705	0.000410232	-2.11516	0.0344167	0.871223	OTU deubiquitinase 7A [Source:HGNC Symbol;Acc:HGNC:20718]	chr15	31475398	31870789	-1	q13.3	OTUD7A	43.36	protein_coding		14352
ENSG00000164588	627.501	-0.000943969	0.00044636	-2.11481	0.0344458	0.871223	hyperpolarization activated cyclic nucleotide gated potassium channel 1 [Source:HGNC Symbol;Acc:HGNC:4845]	chr5	45254948	45696498	-1	p12	HCN1	34.76	protein_coding		13755
ENSG00000119280	460.162	-0.000577623	0.000273148	-2.11469	0.0344566	0.871223	chromosome 1 open reading frame 198 [Source:HGNC Symbol;Acc:HGNC:25900]	chr1	230837119	230869589	-1	q42.2	C1orf198	47.8	protein_coding		5161
ENSG00000254440	18.4017	-0.00184802	0.000874264	-2.1138	0.0345327	0.871223	prostate and breast cancer overexpressed 1 [Source:HGNC Symbol;Acc:HGNC:21079]	chr6	138215986	138218491	-1	q23.3	PBOV1	38.19	protein_coding		2506
ENSG00000223044	7.61223	0.00128834	0.000609591	2.11345	0.0345621	0.871223	RNA, U6 small nuclear 130, pseudogene [Source:HGNC Symbol;Acc:HGNC:47093]	chr6	82210338	82210440	-1	q14.1	RNU6-130P	39.81	snRNA		103
ENSG00000139899	22.1037	-0.000985979	0.000466681	-2.11275	0.0346225	0.871223	cerebellin 3 precursor [Source:HGNC Symbol;Acc:HGNC:20146]	chr14	24426545	24430954	-1	q12	CBLN3	60.63	protein_coding		2692
ENSG00000225963	14.4801	-0.00159573	0.000755291	-2.11274	0.0346231	0.871223	novel transcript, antisense to SP110	chr2	230121370	230174223	1	q37.1		43.69	lncRNA		5416
ENSG00000174123	24.2328	-0.00172752	0.000817703	-2.11265	0.0346311	0.871223	toll like receptor 10 [Source:HGNC Symbol;Acc:HGNC:15634]	chr4	38772238	38782990	-1	p14	TLR10	38.76	protein_coding		4218
ENSG00000153560	1024.64	-0.000327716	0.000155136	-2.11245	0.0346483	0.871223	upstream binding protein 1 [Source:HGNC Symbol;Acc:HGNC:12507]	chr3	33388336	33441371	-1	p22.3	UBP1	40.23	protein_coding		9760
ENSG00000026508	1177.01	-0.000973679	0.000460992	-2.11214	0.0346743	0.871223	CD44 molecule (Indian blood group) [Source:HGNC Symbol;Acc:HGNC:1681]	chr11	35138882	35232402	1	p13	CD44	41.56	protein_coding		9992
ENSG00000204843	468.339	-0.00062972	0.000298204	-2.11171	0.0347112	0.871223	dynactin subunit 1 [Source:HGNC Symbol;Acc:HGNC:2711]	chr2	74361154	74392087	-1	p13.1	DCTN1	49.96	protein_coding		10439
ENSG00000158578	27.9585	-0.00143543	0.000680266	-2.1101	0.0348494	0.871223	5'-aminolevulinate synthase 2 [Source:HGNC Symbol;Acc:HGNC:397]	chrX	55009055	55030977	-1	p11.21	ALAS2	43.13	protein_coding		2047
ENSG00000078369	704.451	-0.000459329	0.000217686	-2.11005	0.0348536	0.871223	G protein subunit beta 1 [Source:HGNC Symbol;Acc:HGNC:4396]	chr1	1785285	1891117	-1	p36.33	GNB1	46.7	protein_coding		6417
ENSG00000064205	84.2869	-0.000952543	0.00045148	-2.10982	0.0348735	0.871223	cellular communication network factor 5 [Source:HGNC Symbol;Acc:HGNC:12770]	chr20	44714844	44728509	1	q13.12	CCN5	51.46	protein_coding		4981
ENSG00000258883	13.0639	-0.0017903	0.00084882	-2.10916	0.0349309	0.871223	neurobeachin pseudogene 4 [Source:HGNC Symbol;Acc:HGNC:40009]	chr15	21250180	21260147	-1	q11.2	NBEAP4	31.24	unprocessed_pseudogene		382
ENSG00000159720	790.998	-0.000738127	0.000349985	-2.10903	0.0349422	0.871223	ATPase H+ transporting V0 subunit d1 [Source:HGNC Symbol;Acc:HGNC:13724]	chr16	67438014	67481181	-1	q22.1	ATP6V0D1	53.77	protein_coding		8156
ENSG00000177663	143.434	-0.000734222	0.000348181	-2.10874	0.0349672	0.871223	interleukin 17 receptor A [Source:HGNC Symbol;Acc:HGNC:5985]	chr22	17084954	17115694	1	q11.1	IL17RA	50.68	protein_coding		9036
ENSG00000108679	79.7419	-0.000915635	0.000434273	-2.10843	0.0349938	0.871223	galectin 3 binding protein [Source:HGNC Symbol;Acc:HGNC:6564]	chr17	78971238	78979947	-1	q25.3	LGALS3BP	58.94	protein_coding		3422
ENSG00000143469	100.605	-0.00176096	0.000835212	-2.1084	0.0349961	0.871223	synaptotagmin 14 [Source:HGNC Symbol;Acc:HGNC:23143]	chr1	209900923	210171389	1	q32.2	SYT14	36.77	protein_coding		13977
ENSG00000174282	1567.36	-0.000524856	0.000248948	-2.10829	0.0350058	0.871223	zinc finger and BTB domain containing 4 [Source:HGNC Symbol;Acc:HGNC:23847]	chr17	7459366	7484263	-1	p13.1	ZBTB4	54.92	protein_coding		6132
ENSG00000188725	156.959	-0.000498046	0.00023627	-2.10795	0.0350352	0.871223	small integral membrane protein 15 [Source:HGNC Symbol;Acc:HGNC:33861]	chr5	61157704	61162468	-1	q12.1	SMIM15	36.56	protein_coding		2888
ENSG00000132535	66.2444	-0.00104119	0.000494026	-2.10756	0.0350688	0.871223	discs large MAGUK scaffold protein 4 [Source:HGNC Symbol;Acc:HGNC:2903]	chr17	7187187	7219841	-1	p13.1	DLG4	54.54	protein_coding		10282
ENSG00000228383	121.827	-0.00246971	0.00117194	-2.10737	0.0350859	0.871223	family with sequence similarity 197 Y-linked member 7 [Source:HGNC Symbol;Acc:HGNC:37469]	chrY	9367803	9375681	-1	p11.2	FAM197Y7	40.42	lncRNA		2544
ENSG00000180336	108.066	-0.000567358	0.000269293	-2.10684	0.0351314	0.871223	meiosis specific with coiled-coil domain [Source:HGNC Symbol;Acc:HGNC:26670]	chr17	44656404	44690308	1	q21.31	MEIOC	40.15	protein_coding		8611
ENSG00000156931	2127.68	0.000421186	0.000199918	2.1068	0.0351351	0.871223	VPS8 subunit of CORVET complex [Source:HGNC Symbol;Acc:HGNC:29122]	chr3	184812143	185052614	1	q27.2	VPS8	38.45	protein_coding		10366
ENSG00000147044	520.356	-0.00026631	0.000126495	-2.1053	0.0352649	0.871223	calcium/calmodulin dependent serine protein kinase [Source:HGNC Symbol;Acc:HGNC:1497]	chrX	41514934	41923554	-1	p11.4	CASK	38.74	protein_coding		19788
ENSG00000279330	16.2027	-0.00122694	0.00058285	-2.10507	0.0352855	0.871223	TEC	chr16	3273609	3275807	1	p13.3		44.79	TEC		2199
ENSG00000110801	65.7084	-0.000780246	0.000370868	-2.10384	0.0353927	0.871223	proteasome 26S subunit, non-ATPase 9 [Source:HGNC Symbol;Acc:HGNC:9567]	chr12	121888732	121918297	1	q24.31	PSMD9	47.48	protein_coding		8773
ENSG00000186407	69.7069	-0.00164965	0.000784129	-2.1038	0.0353958	0.871223	CD300e molecule [Source:HGNC Symbol;Acc:HGNC:28874]	chr17	74609885	74623738	-1	q25.1	CD300E	50.81	protein_coding		3754
ENSG00000163145	96.2081	-0.000837788	0.000398462	-2.10255	0.0355048	0.871223	C1q and TNF related 7 [Source:HGNC Symbol;Acc:HGNC:14342]	chr4	15339818	15446167	1	p15.32	C1QTNF7	40.65	protein_coding		5340
ENSG00000196345	160.189	0.000439612	0.000209089	2.10251	0.0355082	0.871223	zinc finger with KRAB and SCAN domains 7 [Source:HGNC Symbol;Acc:HGNC:12955]	chr3	44555193	44594173	1	p21.31	ZKSCAN7	45.82	protein_coding		4208
ENSG00000149090	36.8549	-0.00140626	0.00066888	-2.1024	0.0355181	0.871223	peptidase domain containing associated with muscle regeneration 1 [Source:HGNC Symbol;Acc:HGNC:24554]	chr11	35431823	35530300	-1	p13	PAMR1	41.96	protein_coding		3863
ENSG00000136052	93.9154	-0.00103973	0.000494675	-2.10184	0.0355669	0.871223	solute carrier family 41 member 2 [Source:HGNC Symbol;Acc:HGNC:31045]	chr12	104801801	104958744	-1	q23.3	SLC41A2	37.29	protein_coding		5903
ENSG00000167182	577.642	-0.000530969	0.000252665	-2.10147	0.0355996	0.871223	Sp2 transcription factor [Source:HGNC Symbol;Acc:HGNC:11207]	chr17	47896150	47928957	1	q21.32	SP2	47.6	protein_coding		3642
ENSG00000124469	15.3802	-0.00189442	0.000901644	-2.10108	0.0356344	0.871223	CEA cell adhesion molecule 8 [Source:HGNC Symbol;Acc:HGNC:1820]	chr19	42580243	42595055	-1	q13.2	CEACAM8	44.38	protein_coding		2549
ENSG00000204267	309.898	0.000478743	0.000227859	2.10105	0.0356366	0.871223	transporter 2, ATP binding cassette subfamily B member [Source:HGNC Symbol;Acc:HGNC:44]	chr6	32821833	32838770	-1	p21.32	TAP2	43.86	protein_coding		6380
ENSG00000284516	9.74407	-0.00179791	0.000855916	-2.10057	0.035679	0.871223	vesicle associated membrane protein 9, pseudogene [Source:HGNC Symbol;Acc:HGNC:53817]	chr4	82284971	82340013	1	q21.22	VAMP9P	40.62	transcribed_unitary_pseudogene		967
ENSG00000176148	149.654	-0.000526162	0.00025054	-2.10011	0.0357192	0.871223	t-complex 11 like 1 [Source:HGNC Symbol;Acc:HGNC:25655]	chr11	33039417	33105943	1	p13	TCP11L1	42.1	protein_coding		5370
ENSG00000005884	83.2435	-0.0010741	0.000511552	-2.09968	0.0357568	0.871223	integrin subunit alpha 3 [Source:HGNC Symbol;Acc:HGNC:6139]	chr17	50055968	50090481	1	q21.33	ITGA3	52.64	protein_coding		9802
ENSG00000241429	31.9006	-0.000850009	0.000404891	-2.09935	0.0357858	0.871223	eukaryotic translation elongation factor 1 alpha 1 pseudogene 25 [Source:HGNC Symbol;Acc:HGNC:37898]	chr3	138825063	138826329	1	q22.3	EEF1A1P25	45.62	processed_pseudogene		1267
ENSG00000166573	47.0896	-0.00170093	0.000810336	-2.09905	0.0358129	0.871223	galanin receptor 1 [Source:HGNC Symbol;Acc:HGNC:4132]	chr18	77249848	77277900	1	q23	GALR1	44.37	protein_coding		11004
ENSG00000117152	34.6028	-0.00172434	0.000821642	-2.09865	0.0358475	0.871223	regulator of G protein signaling 4 [Source:HGNC Symbol;Acc:HGNC:10000]	chr1	163068775	163076802	1	q23.3	RGS4	39.47	protein_coding		4729
ENSG00000072110	213.796	-0.00108543	0.000517263	-2.0984	0.0358699	0.871223	actinin alpha 1 [Source:HGNC Symbol;Acc:HGNC:163]	chr14	68874128	68979440	-1	q24.1	ACTN1	50.81	protein_coding		14320
ENSG00000198846	38.1732	-0.00117616	0.000560652	-2.09785	0.0359188	0.871223	thymocyte selection associated high mobility group box [Source:HGNC Symbol;Acc:HGNC:18988]	chr8	58805412	59119147	-1	q12.1	TOX	37.57	protein_coding		4076
ENSG00000139641	1035.73	-0.000538863	0.000256935	-2.09727	0.0359693	0.871223	extended synaptotagmin 1 [Source:HGNC Symbol;Acc:HGNC:29534]	chr12	56118250	56144674	1	q13.2	ESYT1	50.49	protein_coding		5285
ENSG00000224593	19.1847	-0.00130706	0.00062337	-2.09676	0.0360148	0.871223	ribosomal protein L21 (RPL21) pseudogene	chr7	3337889	3338601	1	p22.2		41.23	transcribed_processed_pseudogene		713
ENSG00000116141	262.802	-0.000735722	0.000350923	-2.09653	0.0360352	0.871223	microtubule affinity regulating kinase 1 [Source:HGNC Symbol;Acc:HGNC:6896]	chr1	220528136	220664461	1	q41	MARK1	37.11	protein_coding		15255
ENSG00000168538	1329.02	0.000335428	0.00016002	2.09616	0.0360681	0.871223	trafficking protein particle complex 11 [Source:HGNC Symbol;Acc:HGNC:25751]	chr4	183659267	183713594	1	q35.1	TRAPPC11	38.51	protein_coding		5841
ENSG00000260059	9.8637	-0.00134502	0.00064171	-2.09599	0.036083	0.871223	novel transcript	chr2	138599663	138602426	-1	q22.1		37.92	lncRNA		2764
ENSG00000178796	10.5294	-0.00195694	0.000933666	-2.09597	0.0360847	0.871223	regulatory subunit of type II PKA R-subunit domain containing 1 [Source:HGNC Symbol;Acc:HGNC:26686]	chr1	151710433	151729805	1	q21.3	RIIAD1	51.01	protein_coding		2276
ENSG00000071909	54.3523	-0.00158915	0.000758297	-2.09568	0.0361104	0.871223	myosin IIIB [Source:HGNC Symbol;Acc:HGNC:15576]	chr2	170178145	170655171	1	q31.1	MYO3B	40.21	protein_coding		8236
ENSG00000011275	892.567	-0.000382546	0.000182566	-2.09538	0.0361371	0.871223	ring finger protein 216 [Source:HGNC Symbol;Acc:HGNC:21698]	chr7	5620047	5781696	-1	p22.1	RNF216	45.52	protein_coding		7576
ENSG00000169288	601.621	0.000554104	0.000264648	2.09374	0.0362831	0.871223	mitochondrial ribosomal protein L1 [Source:HGNC Symbol;Acc:HGNC:14275]	chr4	77862830	77952785	1	q21.1	MRPL1	37.79	protein_coding		1628
ENSG00000276043	25.3035	-0.00107938	0.000515539	-2.0937	0.0362869	0.871223	ubiquitin like with PHD and ring finger domains 1 [Source:HGNC Symbol;Acc:HGNC:12556]	chr19	4903080	4962154	1	p13.3	UHRF1	52.99	protein_coding		5145
ENSG00000137841	56.5209	-0.00118256	0.000564846	-2.0936	0.036296	0.871223	phospholipase C beta 2 [Source:HGNC Symbol;Acc:HGNC:9055]	chr15	40278176	40307935	-1	q15.1	PLCB2	56.84	protein_coding		7349
ENSG00000197879	573.375	-0.000721177	0.000344522	-2.09327	0.0363252	0.871223	myosin IC [Source:HGNC Symbol;Acc:HGNC:7597]	chr17	1464186	1492686	-1	p13.3	MYO1C	60.08	protein_coding		7806
ENSG00000025708	21.7698	-0.00105639	0.000504728	-2.09299	0.0363497	0.871223	thymidine phosphorylase [Source:HGNC Symbol;Acc:HGNC:3148]	chr22	50525752	50530032	-1	q13.33	TYMP	64.42	protein_coding		3600
ENSG00000090382	273.848	-0.00134589	0.000643136	-2.0927	0.0363761	0.871223	lysozyme [Source:HGNC Symbol;Acc:HGNC:6740]	chr12	69348381	69354234	1	q15	LYZ	36.54	protein_coding		1724
ENSG00000121900	9.39899	-0.00161801	0.000773384	-2.09211	0.0364283	0.871223	transmembrane protein 54 [Source:HGNC Symbol;Acc:HGNC:24143]	chr1	32894594	32901438	-1	p35.1	TMEM54	57.33	protein_coding		1417
ENSG00000250017	49.6535	-0.00135729	0.000648962	-2.09148	0.0364851	0.871223	tigger transposable element derived 1 (TIGD1) pseudogene	chr5	45574590	45576612	1	p12		38.06	processed_pseudogene		2023
ENSG00000219665	89.2531	0.000632656	0.000302518	2.0913	0.036501	0.871223	ZNF433 and ZNF878 antisense RNA 1 [Source:HGNC Symbol;Acc:HGNC:53776]	chr19	11987617	12046275	1	p13.2	ZNF433-AS1	44.43	lncRNA		5890
ENSG00000163221	27.1519	-0.00153474	0.000733872	-2.09129	0.036502	0.871223	S100 calcium binding protein A12 [Source:HGNC Symbol;Acc:HGNC:10489]	chr1	153373711	153375621	-1	q21.3	S100A12	49.61	protein_coding		485
ENSG00000134780	38.8806	-0.000993623	0.000475137	-2.09124	0.036507	0.871223	diacylglycerol lipase alpha [Source:HGNC Symbol;Acc:HGNC:1165]	chr11	61680391	61747001	1	q12.2	DAGLA	57.51	protein_coding		5799
ENSG00000103187	88.0828	-0.00115232	0.000551034	-2.09119	0.0365109	0.871223	coactosin like F-actin binding protein 1 [Source:HGNC Symbol;Acc:HGNC:18304]	chr16	84565596	84618078	-1	q24.1	COTL1	50.24	protein_coding		6761
ENSG00000138685	119.692	-0.000752805	0.000360029	-2.09096	0.0365321	0.871223	fibroblast growth factor 2 [Source:HGNC Symbol;Acc:HGNC:3676]	chr4	122826708	122898236	1	q28.1	FGF2	38.74	protein_coding		6775
ENSG00000126368	1269.72	-0.00092223	0.000441111	-2.0907	0.036555	0.871223	nuclear receptor subfamily 1 group D member 1 [Source:HGNC Symbol;Acc:HGNC:7962]	chr17	40092793	40100589	-1	q21.1	NR1D1	56.53	protein_coding		2630
ENSG00000169599	467.739	0.000558058	0.000266928	2.09066	0.0365583	0.871223	NFU1 iron-sulfur cluster scaffold [Source:HGNC Symbol;Acc:HGNC:16287]	chr2	69396113	69437628	-1	p13.3	NFU1	41.57	protein_coding		1834
ENSG00000279838	51.7429	0.000552906	0.000264478	2.09055	0.0365682	0.871223	TEC	chr1	185292384	185294372	-1	q25.3		41.03	TEC		1989
ENSG00000188582	248.269	0.000688052	0.000329154	2.09037	0.0365848	0.871223	progestin and adipoQ receptor family member 9 [Source:HGNC Symbol;Acc:HGNC:30131]	chr3	142949164	142963674	-1	q23	PAQR9	41.68	protein_coding		10807
ENSG00000207425	7.54623	-0.00138006	0.00066022	-2.09031	0.0365901	0.871223	Y RNA [Source:RFAM;Acc:RF00019]	chr16	14915457	14915556	-1	p13.11	Y_RNA	46	misc_RNA		100
ENSG00000140044	83.2041	-0.000587891	0.000281256	-2.09024	0.0365964	0.871223	Jun dimerization protein 2 [Source:HGNC Symbol;Acc:HGNC:17546]	chr14	75427716	75474111	1	q24.3	JDP2	50	protein_coding		6259
ENSG00000251369	169.405	0.000424968	0.000203349	2.08985	0.0366314	0.871223	zinc finger protein 550 [Source:HGNC Symbol;Acc:HGNC:28643]	chr19	57535257	57559863	-1	q13.43	ZNF550	44.48	protein_coding		5087
ENSG00000227456	150.393	-0.000708189	0.000338884	-2.08977	0.0366385	0.871223	long intergenic non-protein coding RNA 310 [Source:HGNC Symbol;Acc:HGNC:16414]	chr21	34157724	34190244	1	q22.11	LINC00310	43	lncRNA		3280
ENSG00000126858	1330.94	0.000315471	0.000150982	2.08947	0.0366658	0.871223	ras homolog family member T1 [Source:HGNC Symbol;Acc:HGNC:21168]	chr17	32142454	32253374	1	q11.2	RHOT1	42.18	protein_coding		6516
ENSG00000197956	279.374	-0.000971271	0.00046485	-2.08943	0.036669	0.871223	S100 calcium binding protein A6 [Source:HGNC Symbol;Acc:HGNC:10496]	chr1	153534599	153536244	-1	q21.3	S100A6	58.51	protein_coding		971
ENSG00000188992	13.6869	-0.00184738	0.000884334	-2.08901	0.0367067	0.871223	lipase I [Source:HGNC Symbol;Acc:HGNC:18821]	chr21	14108813	14210955	-1	q11.2	LIPI	35.86	protein_coding		1919
ENSG00000230849	6.42839	0.00121263	0.000581123	2.0867	0.0369152	0.871223	GOT2 pseudogene 2 [Source:HGNC Symbol;Acc:HGNC:4435]	chr1	173141100	173142350	-1	q25.1	GOT2P2	49.64	processed_pseudogene		1251
ENSG00000131323	181.953	-0.000496115	0.000237844	-2.08588	0.0369895	0.871223	TNF receptor associated factor 3 [Source:HGNC Symbol;Acc:HGNC:12033]	chr14	102777449	102911500	1	q32.32	TRAF3	45.84	protein_coding		8290
ENSG00000260943	16.3812	-0.00221189	0.00106081	-2.08509	0.0370608	0.871223	long intergenic non-protein coding RNA 2555 [Source:HGNC Symbol;Acc:HGNC:53593]	chr12	40140926	40142876	-1	q12	LINC02555	33.57	lncRNA		1951
ENSG00000174173	623.737	0.000455707	0.000218599	2.08467	0.0370994	0.871223	tRNA methyltransferase 10C, mitochondrial RNase P subunit [Source:HGNC Symbol;Acc:HGNC:26022]	chr3	101561868	101566446	1	q12.3	TRMT10C	41.21	protein_coding		1882
ENSG00000247596	181.694	-0.000956244	0.000458733	-2.08453	0.0371119	0.871223	twinfilin actin binding protein 2 [Source:HGNC Symbol;Acc:HGNC:9621]	chr3	52228612	52246788	-1	p21.2	TWF2	57.04	protein_coding		4211
ENSG00000248329	19.7136	-0.00195588	0.00093842	-2.08422	0.0371398	0.871223	apelin receptor early endogenous ligand [Source:HGNC Symbol;Acc:HGNC:48925]	chr4	164877178	164898965	1	q32.3	APELA	37.86	protein_coding		2919
ENSG00000270659	30.3361	0.000809161	0.00038827	2.08401	0.0371589	0.871223	novel transcript	chr2	213152970	213153659	1	q34		30	lncRNA		690
ENSG00000135540	103.495	-0.000806471	0.000387027	-2.08376	0.037182	0.871223	NHS like 1 [Source:HGNC Symbol;Acc:HGNC:21021]	chr6	138422043	138692571	-1	q24.1	NHSL1	40.97	protein_coding		8741
ENSG00000279467	22.3896	-0.00123411	0.000592391	-2.08327	0.0372263	0.871223	novel transcript, antisense to SLC2A11	chr22	23865248	23873277	-1	q11.23		49.38	lncRNA		8030
ENSG00000119777	355.556	-0.000606467	0.000291114	-2.08326	0.0372274	0.871223	transmembrane protein 214 [Source:HGNC Symbol;Acc:HGNC:25983]	chr2	27032910	27041694	1	p23.3	TMEM214	55	protein_coding		4909
ENSG00000156265	506.382	-0.000751219	0.000360628	-2.08309	0.0372433	0.871223	MAP3K7 C-terminal like [Source:HGNC Symbol;Acc:HGNC:16457]	chr21	29077471	29175889	1	q21.3	MAP3K7CL	40.51	protein_coding		4344
ENSG00000285820	30.7533	-0.00131502	0.000631345	-2.08289	0.0372611	0.871223	Novel transcript, antisense to ASTN2	chr9	116838144	116877264	1	q33.1		43.7	lncRNA		2075
ENSG00000143369	66.5246	-0.000941209	0.000451996	-2.08234	0.0373115	0.871223	extracellular matrix protein 1 [Source:HGNC Symbol;Acc:HGNC:3153]	chr1	150508062	150513789	1	q21.2	ECM1	55.19	protein_coding		3360
ENSG00000215277	14.4844	-0.00159137	0.000764285	-2.08217	0.0373269	0.871223	ring finger protein 212B [Source:HGNC Symbol;Acc:HGNC:20438]	chr14	23185316	23273477	1	q11.2	RNF212B	41.14	protein_coding		2059
ENSG00000141905	4242.61	-0.000922587	0.000443146	-2.0819	0.0373513	0.871223	nuclear factor I C [Source:HGNC Symbol;Acc:HGNC:7786]	chr19	3314403	3469217	1	p13.3	NFIC	55.09	protein_coding		9801
ENSG00000178026	18.4501	-0.00101838	0.000489334	-2.08115	0.0374199	0.871223	leucine rich repeat containing 75B [Source:HGNC Symbol;Acc:HGNC:33155]	chr22	24585620	24593208	-1	q11.23	LRRC75B	60.52	protein_coding		3422
ENSG00000286349	10.563	-0.00131225	0.000630538	-2.08115	0.0374199	0.871223	novel transcript, antisense to SMIM14	chr4	39614465	39618488	1	p14		37	lncRNA		1293
ENSG00000106571	223.615	-0.000672446	0.000323116	-2.08113	0.0374222	0.871223	GLI family zinc finger 3 [Source:HGNC Symbol;Acc:HGNC:4319]	chr7	41960949	42264100	-1	p14.1	GLI3	41.7	protein_coding		13799
ENSG00000079557	19.9124	-0.00252249	0.00121225	-2.08083	0.0374494	0.871223	afamin [Source:HGNC Symbol;Acc:HGNC:316]	chr4	73481745	73504001	1	q13.3	AFM	36.25	protein_coding		2182
ENSG00000189298	156.966	-0.000421094	0.000202416	-2.08034	0.0374946	0.871223	zinc finger with KRAB and SCAN domains 3 [Source:HGNC Symbol;Acc:HGNC:13853]	chr6	28349947	28369172	1	p22.1	ZKSCAN3	45	protein_coding		4804
ENSG00000173705	94.7439	-0.000933024	0.000448556	-2.08006	0.0375198	0.871223	sushi domain containing 5 [Source:HGNC Symbol;Acc:HGNC:29061]	chr3	33150043	33218810	-1	p22.3	SUSD5	41.41	protein_coding		4602
ENSG00000108551	36.4113	-0.00116383	0.000559573	-2.07986	0.0375387	0.871223	ras related dexamethasone induced 1 [Source:HGNC Symbol;Acc:HGNC:15828]	chr17	17494437	17496395	-1	p11.2	RASD1	62.89	protein_coding		1748
ENSG00000105855	72.4141	-0.00128046	0.000615711	-2.07964	0.037559	0.871223	integrin subunit beta 8 [Source:HGNC Symbol;Acc:HGNC:6163]	chr7	20330702	20415754	1	p21.1	ITGB8	37.44	protein_coding		15156
ENSG00000186834	747.018	-0.000369964	0.000177926	-2.07932	0.0375879	0.871223	HEXIM P-TEFb complex subunit 1 [Source:HGNC Symbol;Acc:HGNC:24953]	chr17	45148475	45152099	1	q21.31	HEXIM1	48.3	protein_coding		3625
ENSG00000170419	33.0239	-0.00187397	0.000901435	-2.07887	0.0376288	0.871223	V-set and transmembrane domain containing 2A [Source:HGNC Symbol;Acc:HGNC:28499]	chr7	54542325	54571080	1	p11.2	VSTM2A	39.92	protein_coding		5967
ENSG00000196778	19.4424	-0.00199378	0.00095949	-2.07796	0.037713	0.871223	olfactory receptor family 52 subfamily K member 1 [Source:HGNC Symbol;Acc:HGNC:15222]	chr11	4482646	4493497	1	p15.4	OR52K1	39.88	protein_coding		5456
ENSG00000167110	463.602	-0.000489656	0.000235649	-2.07791	0.037718	0.871223	golgin A2 [Source:HGNC Symbol;Acc:HGNC:4425]	chr9	128255829	128275995	-1	q34.11	GOLGA2	52.34	protein_coding		6961
ENSG00000279407	90.9083	-0.000813862	0.000391716	-2.07768	0.0377384	0.871223	TEC	chr19	45714387	45717381	-1	q13.32		47.91	TEC		2995
ENSG00000150637	163.829	-0.000960231	0.000462207	-2.07749	0.0377563	0.871223	CD226 molecule [Source:HGNC Symbol;Acc:HGNC:16961]	chr18	69831158	69961803	-1	q22.2	CD226	39.64	protein_coding		13659
ENSG00000105856	1581.79	0.000374215	0.000180189	2.07679	0.037821	0.871223	HMG-box transcription factor 1 [Source:HGNC Symbol;Acc:HGNC:23200]	chr7	107168961	107202522	1	q22.3	HBP1	37.95	protein_coding		6344
ENSG00000225706	20.3331	-0.00145714	0.00070201	-2.07567	0.0379245	0.871223	PTPRD antisense RNA 1 [Source:HGNC Symbol;Acc:HGNC:49753]	chr9	8858127	8864772	1	p24.1	PTPRD-AS1	42.3	lncRNA		5014
ENSG00000254332	58.7159	-0.00102683	0.000494767	-2.07539	0.0379503	0.871223	tropomyosin 4 (TPM4) pseudogene	chr8	69129598	69130345	1	q13.2		51.6	processed_pseudogene		748
ENSG00000114993	76.6094	-0.000752267	0.00036253	-2.07505	0.0379819	0.871223	rhotekin [Source:HGNC Symbol;Acc:HGNC:10466]	chr2	74425835	74442422	-1	p13.1	RTKN	53.87	protein_coding		5191
ENSG00000151876	86.0619	0.000426469	0.00020554	2.07487	0.0379986	0.871223	F-box protein 4 [Source:HGNC Symbol;Acc:HGNC:13583]	chr5	41925254	41941743	1	p13.1	FBXO4	38.88	protein_coding		3014
ENSG00000135917	34.0993	-0.00166697	0.000803491	-2.07466	0.0380185	0.871223	solute carrier family 19 member 3 [Source:HGNC Symbol;Acc:HGNC:16266]	chr2	227683763	227718028	-1	q36.3	SLC19A3	41.76	protein_coding		7769
ENSG00000110042	71.6682	-0.000632722	0.000304986	-2.07459	0.0380245	0.871223	deltex E3 ubiquitin ligase 4 [Source:HGNC Symbol;Acc:HGNC:29151]	chr11	59171430	59208588	1	q12.1	DTX4	47.6	protein_coding		6433
ENSG00000130396	1382.12	0.00035826	0.000172718	2.07425	0.0380558	0.871223	afadin, adherens junction formation factor [Source:HGNC Symbol;Acc:HGNC:7137]	chr6	167826911	167972023	1	q27	AFDN	38.8	protein_coding		13731
ENSG00000261659	13.7591	-0.00105033	0.000506415	-2.07405	0.0380742	0.871223	novel transcript, antisense to FBXL16	chr16	689001	692554	1	p13.3		56.81	lncRNA		3554
ENSG00000236027	17.9128	-0.00219017	0.001056	-2.07403	0.0380764	0.871223	prostate and testis expressed 3 [Source:HGNC Symbol;Acc:HGNC:35426]	chr11	125788127	125791600	1	q24.2	PATE3	42.17	protein_coding		1320
ENSG00000286583	12.3125	-0.00158672	0.000765072	-2.07395	0.0380842	0.871223	novel transcript, antisense to ZBTB7C	chr18	48162039	48184725	1	q21.1		47.96	lncRNA		2218
ENSG00000198715	38.8729	-0.00086353	0.000416452	-2.07354	0.038122	0.871223	glycosylated lysosomal membrane protein [Source:HGNC Symbol;Acc:HGNC:29436]	chr1	156290089	156295689	-1	q22	GLMP	53.92	protein_coding		3471
ENSG00000218730	23.4566	-0.00139316	0.000671888	-2.0735	0.0381261	0.871223	A kinase (PRKA) interacting protein 1 (AKIP1) pseudogene	chr6	90116700	90117105	-1	q15		44.33	processed_pseudogene		406
ENSG00000286364	18.4476	-0.00148104	0.000714301	-2.07341	0.0381338	0.871223	novel transcript	chr6	453391	477829	1	p25.3		45.57	lncRNA		2957
ENSG00000198794	14.4921	-0.00207598	0.00100169	-2.07248	0.0382207	0.871223	secretory carrier membrane protein 5 [Source:HGNC Symbol;Acc:HGNC:30386]	chr15	74957219	75021495	1	q24.2	SCAMP5	48.31	protein_coding		4862
ENSG00000122390	185.357	-0.000538128	0.000259696	-2.07214	0.038252	0.871223	N-alpha-acetyltransferase 60, NatF catalytic subunit [Source:HGNC Symbol;Acc:HGNC:25875]	chr16	3443649	3486953	1	p13.3	NAA60	50.68	protein_coding		7349
ENSG00000232684	8.76417	-0.00156008	0.000753303	-2.07099	0.0383602	0.871223	ATP11A antisense RNA 1 [Source:HGNC Symbol;Acc:HGNC:40645]	chr13	112745449	112754693	-1	q34	ATP11A-AS1	49.52	lncRNA		2192
ENSG00000128694	416.374	0.000337749	0.000163104	2.07076	0.0383816	0.871223	O-sialoglycoprotein endopeptidase like 1 [Source:HGNC Symbol;Acc:HGNC:23075]	chr2	189746660	189763227	-1	q32.2	OSGEPL1	39.12	protein_coding		3583
ENSG00000260733	33.5268	-0.00098344	0.000475	-2.0704	0.0384148	0.871223	novel transcript, antisense to WWOX	chr16	78495926	78506568	-1	q23.1		43.07	lncRNA		719
ENSG00000163535	79.5291	-0.00131459	0.000635035	-2.07011	0.0384416	0.871223	shugoshin 2 [Source:HGNC Symbol;Acc:HGNC:30812]	chr2	200510008	200584096	1	q33.1	SGO2	37.74	protein_coding		6336
ENSG00000258986	33.9989	-0.00186291	0.000900057	-2.06977	0.0384739	0.871223	transmembrane protein 179 [Source:HGNC Symbol;Acc:HGNC:20137]	chr14	104474678	104605647	-1	q32.33	TMEM179	53.82	protein_coding		5356
ENSG00000138778	115.891	-0.00132153	0.000638535	-2.06963	0.0384869	0.871223	centromere protein E [Source:HGNC Symbol;Acc:HGNC:1856]	chr4	103105349	103198445	-1	q24	CENPE	34.68	protein_coding		9928
ENSG00000249930	5.84032	-0.00127155	0.000614714	-2.06853	0.0385906	0.871223	pseudogene similar to part of glyceraldehyde-3-phosphate dehydrogenase (GAPDH)	chr4	15492729	15492972	-1	p15.32		51.23	processed_pseudogene		244
ENSG00000146232	18.2475	-0.00120248	0.000581413	-2.06821	0.0386203	0.871223	NFKB inhibitor epsilon [Source:HGNC Symbol;Acc:HGNC:7799]	chr6	44258166	44265788	-1	p21.1	NFKBIE	55.92	protein_coding		2581
ENSG00000206159	25.6729	-0.00189385	0.000915786	-2.068	0.0386399	0.871223	glycogenin 2 pseudogene 1 [Source:HGNC Symbol;Acc:HGNC:4701]	chrY	12088010	12421587	-1	q11.221	GYG2P1	42.59	transcribed_unprocessed_pseudogene		5142
ENSG00000275488	18.8255	-0.00123625	0.000597856	-2.0678	0.0386591	0.871223	zinc finger protein 337 (ZNF337) pseudogene	chr12	53574632	53576103	1	q13.13		45.86	processed_pseudogene		807
ENSG00000284633	13.0153	-0.00196605	0.000951067	-2.06721	0.0387146	0.871223	novel transcript, antisense to PDGFB	chr22	39242188	39279897	1	q13.1		55.82	lncRNA		4521
ENSG00000212719	214.748	-0.000490308	0.000237226	-2.06683	0.0387497	0.871223	long intergenic non-protein coding RNA 2693 [Source:HGNC Symbol;Acc:HGNC:27904]	chr17	21428263	21574517	-1	p11.2	LINC02693	44.93	lncRNA		17263
ENSG00000163947	621.981	0.00037294	0.000180461	2.06659	0.0387727	0.871223	Rho guanine nucleotide exchange factor 3 [Source:HGNC Symbol;Acc:HGNC:683]	chr3	56727418	57079329	-1	p14.3	ARHGEF3	43.62	protein_coding		6576
ENSG00000163661	10.8474	-0.00164038	0.00079394	-2.06613	0.0388162	0.871223	pentraxin 3 [Source:HGNC Symbol;Acc:HGNC:9692]	chr3	157436850	157443633	1	q25.32	PTX3	42.7	protein_coding		1884
ENSG00000250596	21.5059	-0.00176311	0.000853695	-2.06527	0.0388978	0.871223	Zinc finger protein pseudogene	chr4	174523701	174540344	-1	q34.1		37.7	transcribed_processed_pseudogene		2214
ENSG00000010072	273.29	0.000386968	0.000187402	2.06491	0.0389318	0.871223	SprT-like N-terminal domain [Source:HGNC Symbol;Acc:HGNC:25356]	chr1	231337104	231355023	1	q42.2	SPRTN	41.57	protein_coding		5906
ENSG00000248221	11.8472	-0.00147637	0.000715118	-2.06451	0.0389693	0.871223	STX18 intronic transcript 1 [Source:HGNC Symbol;Acc:HGNC:41415]	chr4	4476121	4481700	-1	p16.3	STX18-IT1	41.2	lncRNA		542
ENSG00000253535	13.772	-0.00239675	0.00116149	-2.06352	0.0390633	0.871223	novel transcript	chr8	24295814	24912073	-1	p21.2		37.52	lncRNA		1341
ENSG00000182487	25.8527	-0.00136873	0.000663429	-2.06311	0.0391017	0.871223	neutrophil cytosolic factor 1B pseudogene [Source:HGNC Symbol;Acc:HGNC:32522]	chr7	73220624	73235945	1	q11.23	NCF1B	54.14	transcribed_unprocessed_pseudogene		1902
ENSG00000173612	17.8126	-0.00232424	0.00112722	-2.06192	0.0392152	0.871223	G protein-coupled receptor class C group 6 member A [Source:HGNC Symbol;Acc:HGNC:18510]	chr6	116792085	116829083	-1	q22.1	GPRC6A	37.24	protein_coding		2908
ENSG00000230438	78.1555	-0.00107878	0.000523334	-2.06136	0.0392692	0.871223	serpin family B member 9 pseudogene 1 [Source:HGNC Symbol;Acc:HGNC:28590]	chr6	2851230	2881407	-1	p25.2	SERPINB9P1	46.86	lncRNA		4422
ENSG00000110723	85.1799	-0.00124146	0.00060227	-2.06129	0.0392751	0.871223	exophilin 5 [Source:HGNC Symbol;Acc:HGNC:30578]	chr11	108505435	108593768	-1	q22.3	EXPH5	41.4	protein_coding		10944
ENSG00000263786	7.57628	-0.00149285	0.000724244	-2.06125	0.0392787	0.871223	novel transcript, sense intronic to HN1	chr17	75145261	75146546	-1	q25.1		44.17	lncRNA		717
ENSG00000149485	155.676	-0.000609541	0.000295726	-2.06117	0.039287	0.871223	fatty acid desaturase 1 [Source:HGNC Symbol;Acc:HGNC:3574]	chr11	61799627	61829318	-1	q12.2	FADS1	50.81	protein_coding		10228
ENSG00000112541	161.605	-0.00111328	0.000540166	-2.06099	0.0393037	0.871223	phosphodiesterase 10A [Source:HGNC Symbol;Acc:HGNC:8772]	chr6	165327287	165988078	-1	q27	PDE10A	40.96	protein_coding		24783
ENSG00000162676	26.1573	-0.00146256	0.000709739	-2.0607	0.0393317	0.871223	growth factor independent 1 transcriptional repressor [Source:HGNC Symbol;Acc:HGNC:4237]	chr1	92473043	92486925	-1	p22.1	GFI1	53.67	protein_coding		5069
ENSG00000185624	463.151	-0.000724761	0.000351747	-2.06046	0.0393546	0.871223	prolyl 4-hydroxylase subunit beta [Source:HGNC Symbol;Acc:HGNC:8548]	chr17	81843159	81860856	-1	q25.3	P4HB	55.81	protein_coding		11132
ENSG00000022567	47.565	-0.00071666	0.000347848	-2.06027	0.0393729	0.871223	solute carrier family 45 member 4 [Source:HGNC Symbol;Acc:HGNC:29196]	chr8	141207166	141308305	-1	q24.3	SLC45A4	52.64	protein_coding		8608
ENSG00000288598	127.273	-0.000918489	0.00044583	-2.06018	0.0393816	0.871223	novel transcript	chr13	41517168	41590462	1	q14.11		43.79	lncRNA		6625
ENSG00000243025	15.5232	-0.00111794	0.00054276	-2.05972	0.0394249	0.871223	methylthioadenosine phosphorylase pseudogene 1 [Source:HGNC Symbol;Acc:HGNC:42442]	chr3	158609610	158610857	-1	q25.32	MTAPP1	41.27	processed_pseudogene		819
ENSG00000204060	9.79024	-0.00134342	0.000652237	-2.05972	0.0394257	0.871223	forkhead box O6 [Source:HGNC Symbol;Acc:HGNC:24814]	chr1	41361922	41383590	1	p34.2	FOXO6	58.03	protein_coding		2398
ENSG00000184454	12.5646	-0.00214441	0.00104114	-2.05967	0.0394299	0.871223	non-compact myelin associated protein [Source:HGNC Symbol;Acc:HGNC:29332]	chr1	24556087	24609328	1	p36.11	NCMAP	47.93	protein_coding		4146
ENSG00000204590	410.617	-0.000512281	0.000248722	-2.05965	0.0394321	0.871223	G protein nucleolar 1 (putative) [Source:HGNC Symbol;Acc:HGNC:4413]	chr6	30541381	30556489	-1	p21.33	GNL1	49.12	protein_coding		7957
ENSG00000108798	20.9516	-0.000811456	0.000394133	-2.05884	0.03951	0.871223	ABI family member 3 [Source:HGNC Symbol;Acc:HGNC:29859]	chr17	49210411	49223225	1	q21.32	ABI3	54.01	protein_coding		2272
ENSG00000248964	14.2456	-0.00194558	0.000945334	-2.05809	0.0395812	0.871223	novel transcript	chr8	29815004	29854543	-1	p12		43.86	lncRNA		3016
ENSG00000148429	142.481	-0.000824312	0.000400613	-2.05763	0.039626	0.871223	USP6 N-terminal like [Source:HGNC Symbol;Acc:HGNC:16858]	chr10	11453946	11611754	-1	p14	USP6NL	38.22	protein_coding		14202
ENSG00000183150	15.0795	-0.00178673	0.000868348	-2.05762	0.0396267	0.871223	G protein-coupled receptor 19 [Source:HGNC Symbol;Acc:HGNC:4473]	chr12	12660890	12696207	-1	p13.1	GPR19	41.27	protein_coding		2624
ENSG00000263682	14.405	-0.00131588	0.000639568	-2.05746	0.0396425	0.871223	solute carrier family 41, member 2 (SLC41A2) pseudogene	chr18	11326270	11328832	1	p11.21		40.03	unprocessed_pseudogene		1647
ENSG00000188229	238.409	-0.00101861	0.000495108	-2.05734	0.0396535	0.871223	tubulin beta 4B class IVb [Source:HGNC Symbol;Acc:HGNC:20771]	chr9	137241287	137243707	1	q34.3	TUBB4B	63.28	protein_coding		2037
ENSG00000131844	2220.38	0.000356736	0.000173405	2.05724	0.039663	0.871223	methylcrotonoyl-CoA carboxylase 2 [Source:HGNC Symbol;Acc:HGNC:6937]	chr5	71579531	71658706	1	q13.2	MCCC2	41.49	protein_coding		20778
ENSG00000104856	11.7727	-0.00120052	0.000583556	-2.05724	0.039663	0.871223	RELB proto-oncogene, NF-kB subunit [Source:HGNC Symbol;Acc:HGNC:9956]	chr19	45001449	45038198	1	q13.32	RELB	51.24	protein_coding		3016
ENSG00000122420	71.6858	-0.00109432	0.000532007	-2.05697	0.0396889	0.871223	prostaglandin F receptor [Source:HGNC Symbol;Acc:HGNC:9600]	chr1	78303884	78540701	1	p31.1	PTGFR	37.26	protein_coding		5764
ENSG00000041982	146.51	-0.00162551	0.000790249	-2.05696	0.0396897	0.871223	tenascin C [Source:HGNC Symbol;Acc:HGNC:5318]	chr9	115019575	115118257	-1	q33.1	TNC	41.85	protein_coding		9639
ENSG00000204536	112.243	-0.000728014	0.000353934	-2.05692	0.0396939	0.871223	coiled-coil alpha-helical rod protein 1 [Source:HGNC Symbol;Acc:HGNC:13930]	chr6	31142439	31158238	-1	p21.33	CCHCR1	51.86	protein_coding		5182
ENSG00000127084	33.9028	-0.00107992	0.000525155	-2.05638	0.0397458	0.871223	FYVE, RhoGEF and PH domain containing 3 [Source:HGNC Symbol;Acc:HGNC:16027]	chr9	92947523	93036236	1	q22.31	FGD3	49.44	protein_coding		5818
ENSG00000286707	19.125	-0.00108973	0.00053043	-2.05444	0.0399336	0.871223	novel transcript	chr2	26298570	26306340	1	p23.3		45.55	lncRNA		2782
ENSG00000275392	6.84952	0.00118232	0.000575666	2.05383	0.039992	0.871223	novel transcript, antisense to C4BPA	chr1	207127010	207127486	-1	q32.2		29.77	lncRNA		477
ENSG00000186481	470.109	0.000750302	0.000365465	2.05301	0.040072	0.871223	ankyrin repeat domain 20 family member A5, pseudogene [Source:HGNC Symbol;Acc:HGNC:33833]	chr18	14179097	14252140	1	p11.21	ANKRD20A5P	37.77	transcribed_unprocessed_pseudogene		6302
ENSG00000167202	161.083	-0.000552303	0.000269049	-2.0528	0.0400922	0.871223	TBC1 domain family member 2B [Source:HGNC Symbol;Acc:HGNC:29183]	chr15	77984036	78077724	-1	q25.1	TBC1D2B	47.99	protein_coding		9763
ENSG00000111850	443.722	0.000403407	0.000196564	2.0523	0.0401407	0.871223	small integral membrane protein 8 [Source:HGNC Symbol;Acc:HGNC:21401]	chr6	87322583	87399749	1	q15	SMIM8	40.32	protein_coding		8750
ENSG00000175727	5073.1	-0.00075998	0.00037034	-2.05211	0.0401588	0.871223	MLX interacting protein [Source:HGNC Symbol;Acc:HGNC:17055]	chr12	122078756	122147344	1	q24.31	MLXIP	50.35	protein_coding		13868
ENSG00000108312	470.142	-0.000588034	0.000286599	-2.05176	0.0401925	0.871223	upstream binding transcription factor [Source:HGNC Symbol;Acc:HGNC:12511]	chr17	44205033	44221626	-1	q21.31	UBTF	59.52	protein_coding		6993
ENSG00000197410	117.141	-0.00121951	0.000594596	-2.05099	0.0402681	0.871223	dachsous cadherin-related 2 [Source:HGNC Symbol;Acc:HGNC:23111]	chr4	154231742	154491799	-1	q31.3	DCHS2	37.99	protein_coding		16658
ENSG00000197905	299.308	-0.000763146	0.000372224	-2.05024	0.0403415	0.871223	TEA domain transcription factor 4 [Source:HGNC Symbol;Acc:HGNC:11717]	chr12	2959330	3040676	1	p13.33	TEAD4	51.6	protein_coding		2275
ENSG00000274196	90.3526	-0.00253965	0.00123918	-2.04946	0.0404168	0.871223	family with sequence similarity 197 Y-linked member 4 [Source:HGNC Symbol;Acc:HGNC:37466]	chrY	9479053	9486313	-1	p11.2	FAM197Y4	45.41	transcribed_unprocessed_pseudogene		778
ENSG00000254409	15.902	-0.00126409	0.000616859	-2.04923	0.0404396	0.871223	novel transcript, sense overlapping C11orf96	chr11	43921059	44001157	1	p11.2		48.33	lncRNA		1143
ENSG00000111886	65.9504	-0.000841512	0.00041076	-2.04867	0.0404946	0.871223	gamma-aminobutyric acid type A receptor subunit rho2 [Source:HGNC Symbol;Acc:HGNC:4091]	chr6	89254464	89315299	-1	q15	GABRR2	45.69	protein_coding		4974
ENSG00000134516	137.499	-0.00096092	0.000469086	-2.0485	0.0405115	0.871223	dedicator of cytokinesis 2 [Source:HGNC Symbol;Acc:HGNC:2988]	chr5	169637268	170083382	1	q35.1	DOCK2	43.39	protein_coding		13189
ENSG00000172878	235.062	0.000369517	0.000180407	2.04824	0.0405365	0.871223	methionyl aminopeptidase type 1D, mitochondrial [Source:HGNC Symbol;Acc:HGNC:32583]	chr2	171999943	172082430	1	q31.1	METAP1D	39.93	protein_coding		4490
ENSG00000171053	34.7794	-0.00237219	0.0011582	-2.04816	0.0405443	0.871223	prostate and testis expressed 1 [Source:HGNC Symbol;Acc:HGNC:24664]	chr11	125746279	125749867	1	q24.2	PATE1	44.78	protein_coding		2362
ENSG00000258545	107.649	0.00085471	0.000417321	2.04809	0.0405515	0.871223	RHOXF1 antisense RNA 1 [Source:HGNC Symbol;Acc:HGNC:51582]	chrX	120036236	120146854	1	q24	RHOXF1-AS1	42.47	lncRNA		2498
ENSG00000158079	292.33	0.000408814	0.000199633	2.04783	0.0405767	0.871223	protein tyrosine phosphatase domain containing 1 [Source:HGNC Symbol;Acc:HGNC:30184]	chr9	94030794	94109856	1	q22.32	PTPDC1	39.39	protein_coding		6369
ENSG00000138095	6913.92	0.000443981	0.000216884	2.04709	0.0406493	0.871223	leucine rich pentatricopeptide repeat containing [Source:HGNC Symbol;Acc:HGNC:15714]	chr2	43886224	43996226	-1	p21	LRPPRC	37.13	protein_coding		34689
ENSG00000120699	378.313	0.00033326	0.000162797	2.04709	0.0406495	0.871223	exosome component 8 [Source:HGNC Symbol;Acc:HGNC:17035]	chr13	36998816	37009614	1	q13.3	EXOSC8	40.36	protein_coding		3389
ENSG00000128383	18.0918	-0.0014969	0.000731253	-2.04703	0.0406547	0.871223	apolipoprotein B mRNA editing enzyme catalytic subunit 3A [Source:HGNC Symbol;Acc:HGNC:17343]	chr22	38952741	38992778	1	q13.1	APOBEC3A	53.24	protein_coding		2359
ENSG00000116830	297.716	-0.000382167	0.000186699	-2.04697	0.0406607	0.871223	transcription termination factor 2 [Source:HGNC Symbol;Acc:HGNC:12398]	chr1	117060326	117107453	1	p13.1	TTF2	41.15	protein_coding		10158
ENSG00000107984	15.0432	-0.00169183	0.000826582	-2.04677	0.0406805	0.871223	dickkopf WNT signaling pathway inhibitor 1 [Source:HGNC Symbol;Acc:HGNC:2891]	chr10	52314281	52318042	1	q21.1	DKK1	43.33	protein_coding		2221
ENSG00000020181	118.932	-0.000915257	0.00044723	-2.0465	0.0407069	0.871223	adhesion G protein-coupled receptor A2 [Source:HGNC Symbol;Acc:HGNC:17849]	chr8	37784191	37844896	1	p11.23	ADGRA2	55.25	protein_coding		7084
ENSG00000123933	174.887	-0.000646671	0.000315995	-2.04646	0.0407111	0.871223	MAX dimerization protein 4 [Source:HGNC Symbol;Acc:HGNC:13906]	chr4	2247432	2262109	-1	p16.3	MXD4	62.79	protein_coding		6873
ENSG00000267534	19.5022	-0.00119403	0.000583477	-2.04641	0.0407157	0.871223	sphingosine-1-phosphate receptor 2 [Source:HGNC Symbol;Acc:HGNC:3169]	chr19	10221433	10231331	-1	p13.2	S1PR2	56.88	protein_coding		3643
ENSG00000173627	13.3452	-0.00201387	0.000984222	-2.04615	0.0407412	0.871223	apolipoprotein B mRNA editing enzyme catalytic polypeptide like 4 [Source:HGNC Symbol;Acc:HGNC:32152]	chr1	183646275	183653316	-1	q25.3	APOBEC4	38.51	protein_coding		2782
ENSG00000224185	11.0121	-0.00145876	0.000713033	-2.04585	0.0407713	0.871223	sorting nexin 18 pseudogene 9 [Source:HGNC Symbol;Acc:HGNC:39617]	chr9	64439346	64440180	1	q13	SNX18P9	49.22	processed_pseudogene		835
ENSG00000205106	10.8121	-0.00159525	0.000779973	-2.04526	0.0408289	0.871223	long intergenic non-protein coding RNA 2716 [Source:HGNC Symbol;Acc:HGNC:25454]	chr11	45771432	45772358	1	p11.2	LINC02716	58.36	lncRNA		649
ENSG00000160113	108.164	-0.000985264	0.000481821	-2.04488	0.0408671	0.871223	nuclear receptor subfamily 2 group F member 6 [Source:HGNC Symbol;Acc:HGNC:7977]	chr19	17231883	17245919	-1	p13.11	NR2F6	58.96	protein_coding		2655
ENSG00000162430	346.252	-0.000931582	0.000455759	-2.04402	0.0409512	0.871223	selenoprotein N [Source:HGNC Symbol;Acc:HGNC:15999]	chr1	25800193	25818221	1	p36.11	SELENON	56.75	protein_coding		4403
ENSG00000146223	1099.74	-0.000442772	0.000216687	-2.04337	0.041016	0.871223	ribosomal protein L7 like 1 [Source:HGNC Symbol;Acc:HGNC:21370]	chr6	42879616	42889925	1	p21.1	RPL7L1	46.45	protein_coding		7811
ENSG00000262119	25.2267	-0.00127362	0.000623615	-2.04231	0.0411206	0.871223	novel transcript, sense intronic to NOVA1	chr14	26592747	26594517	-1	q12		31.17	lncRNA		1771
ENSG00000198853	611.288	-0.000716843	0.000351008	-2.04224	0.0411274	0.871223	RUN and SH3 domain containing 2 [Source:HGNC Symbol;Acc:HGNC:23625]	chr9	35490111	35561898	1	p13.3	RUSC2	44.22	protein_coding		5698
ENSG00000224116	21.1036	-0.00169796	0.000831454	-2.04216	0.0411361	0.871223	INHBA antisense RNA 1 [Source:HGNC Symbol;Acc:HGNC:40303]	chr7	41693884	41779388	1	p14.1	INHBA-AS1	40.64	lncRNA		5742
ENSG00000124191	10.7355	-0.00157495	0.000771371	-2.04175	0.041176	0.871223	TOX high mobility group box family member 2 [Source:HGNC Symbol;Acc:HGNC:16095]	chr20	43914852	44069616	1	q13.12	TOX2	47.56	protein_coding		3235
ENSG00000215302	81.9658	-0.000455066	0.000222955	-2.04107	0.041244	0.871223	WAS protein homolog associated with actin, golgi membranes and microtubules (WHAMM) pseudogene	chr15	30470779	30507623	1	q13.2		40.29	transcribed_unprocessed_pseudogene		2331
ENSG00000172757	236.384	-0.000704942	0.000345403	-2.04092	0.0412583	0.871223	cofilin 1 [Source:HGNC Symbol;Acc:HGNC:1874]	chr11	65823022	65862026	-1	q13.1	CFL1	50.18	protein_coding		5865
ENSG00000234520	56.8281	-0.00201686	0.000988392	-2.04054	0.0412962	0.871223	heart tissue-associated transcript 17 [Source:NCBI gene (formerly Entrezgene);Acc:101928036]	chr7	112953282	112995677	-1	q31.1	HRAT17	35.17	lncRNA		3826
ENSG00000131042	47.0232	-0.00110927	0.000543729	-2.04011	0.0413393	0.871223	leukocyte immunoglobulin like receptor B2 [Source:HGNC Symbol;Acc:HGNC:6606]	chr19	54273812	54281184	-1	q13.42	LILRB2	57.7	protein_coding		3819
ENSG00000116729	349.957	-0.000644622	0.000315983	-2.04005	0.041345	0.871223	Wnt ligand secretion mediator [Source:HGNC Symbol;Acc:HGNC:30238]	chr1	68098473	68233120	-1	p31.3	WLS	41.57	protein_coding		4459
ENSG00000143344	170.4	-0.000587507	0.000287989	-2.04003	0.0413471	0.871223	ral guanine nucleotide dissociation stimulator like 1 [Source:HGNC Symbol;Acc:HGNC:30281]	chr1	183636085	183928532	1	q25.3	RGL1	39.98	protein_coding		5306
ENSG00000169105	23.5315	-0.000743496	0.000364463	-2.03998	0.0413526	0.871223	carbohydrate sulfotransferase 14 [Source:HGNC Symbol;Acc:HGNC:24464]	chr15	40470984	40473158	1	q15.1	CHST14	61.75	protein_coding		2175
ENSG00000132554	53.8375	-0.00149237	0.000731756	-2.03944	0.041406	0.871223	regulator of G protein signaling 22 [Source:HGNC Symbol;Acc:HGNC:24499]	chr8	99960936	100131268	-1	q22.2	RGS22	37.84	protein_coding		6363
ENSG00000246851	37.9867	-0.000807847	0.000396172	-2.03913	0.0414369	0.871223	novel transcript	chr9	131189910	131194205	-1	q34.13		37.36	lncRNA		3084
ENSG00000090530	83.5246	-0.000967798	0.00047464	-2.03902	0.0414485	0.871223	prolyl 3-hydroxylase 2 [Source:HGNC Symbol;Acc:HGNC:19317]	chr3	189956728	190122437	-1	q28	P3H2	38.18	protein_coding		5573
ENSG00000197454	24.7633	-0.00260791	0.00127912	-2.03884	0.0414661	0.871223	olfactory receptor family 2 subfamily L member 5 [Source:HGNC Symbol;Acc:HGNC:15011]	chr1	248013660	248024276	1	q44	OR2L5	35.51	protein_coding		2429
ENSG00000006025	141.527	-0.000804177	0.000394452	-2.03872	0.0414781	0.871223	oxysterol binding protein like 7 [Source:HGNC Symbol;Acc:HGNC:16387]	chr17	47807372	47821834	-1	q21.32	OSBPL7	57.86	protein_coding		6572
ENSG00000256618	2737.84	0.00159076	0.000780286	2.03869	0.041481	0.871223	MT-RNR2 like 1 [Source:HGNC Symbol;Acc:HGNC:37155]	chr17	22523415	22524663	1	p11.2	MTRNR2L1	41.79	protein_coding		1249
ENSG00000176887	38.2639	-0.00162728	0.000798557	-2.03778	0.0415721	0.871223	SRY-box transcription factor 11 [Source:HGNC Symbol;Acc:HGNC:11191]	chr2	5692384	5701385	1	p25.2	SOX11	48.61	protein_coding		9002
ENSG00000183671	26.3921	-0.000886807	0.000435203	-2.03769	0.0415811	0.871223	G protein-coupled receptor 1 [Source:HGNC Symbol;Acc:HGNC:4463]	chr2	206175316	206218047	-1	q33.3	GPR1	42.8	protein_coding		2834
ENSG00000034152	249.343	-0.000769909	0.000377865	-2.03752	0.0415976	0.871223	mitogen-activated protein kinase kinase 3 [Source:HGNC Symbol;Acc:HGNC:6843]	chr17	21284672	21315232	1	p11.2	MAP2K3	56.98	protein_coding		3775
ENSG00000121406	166.815	0.000351512	0.000172526	2.03744	0.0416059	0.871223	zinc finger protein 549 [Source:HGNC Symbol;Acc:HGNC:26632]	chr19	57527325	57557542	1	q13.43	ZNF549	43.95	protein_coding		9279
ENSG00000224354	25.356	-0.00179804	0.000882651	-2.03709	0.0416412	0.871223	MT-ND2 pseudogene 5 [Source:HGNC Symbol;Acc:HGNC:42106]	chr7	141802482	141803487	-1	q34	MTND2P5	36.28	processed_pseudogene		1006
ENSG00000248966	52.1928	-0.00160866	0.000789866	-2.03662	0.0416877	0.871223	BCL2 associated transcription factor 1 pseudogene 1 [Source:HGNC Symbol;Acc:HGNC:51329]	chr5	110948029	110950780	-1	q22.1	BCLAF1P1	41.57	processed_pseudogene		2752
ENSG00000148411	672.397	-0.000526231	0.000258397	-2.03652	0.0416979	0.871223	NACC family member 2 [Source:HGNC Symbol;Acc:HGNC:23846]	chr9	136006537	136095289	-1	q34.3	NACC2	55.01	protein_coding		7216
ENSG00000102755	2951.82	0.000481814	0.000236609	2.03633	0.041717	0.871223	fms related receptor tyrosine kinase 1 [Source:HGNC Symbol;Acc:HGNC:3763]	chr13	28300346	28495145	-1	q12.3	FLT1	41.61	protein_coding		12565
ENSG00000279438	18.5363	-0.0025015	0.00122861	-2.03604	0.0417461	0.871223	novel transcript	chr11	91093875	91094260	-1	q14.3		35.75	TEC		386
ENSG00000182732	81.0945	-0.000890149	0.000437278	-2.03566	0.0417847	0.871223	regulator of G protein signaling 6 [Source:HGNC Symbol;Acc:HGNC:10002]	chr14	71932429	72566530	1	q24.2	RGS6	41.91	protein_coding		8948
ENSG00000184828	49.4059	-0.00123235	0.000605474	-2.03535	0.0418158	0.871223	zinc finger and BTB domain containing 7C [Source:HGNC Symbol;Acc:HGNC:31700]	chr18	48026672	48410752	-1	q21.1	ZBTB7C	46.94	protein_coding		7610
ENSG00000105229	57.3928	-0.000724166	0.000355843	-2.03507	0.0418439	0.871223	protein inhibitor of activated STAT 4 [Source:HGNC Symbol;Acc:HGNC:17002]	chr19	4007736	4039386	1	p13.3	PIAS4	59.33	protein_coding		3556
ENSG00000180357	792.463	-0.000417847	0.000205326	-2.03504	0.0418471	0.871223	zinc finger protein 609 [Source:HGNC Symbol;Acc:HGNC:29003]	chr15	64460742	64686068	1	q22.31	ZNF609	42.67	protein_coding		12112
ENSG00000167491	200.505	-0.000537107	0.000263939	-2.03497	0.0418541	0.871223	GATA zinc finger domain containing 2A [Source:HGNC Symbol;Acc:HGNC:29989]	chr19	19385826	19508932	1	p13.11	GATAD2A	50.87	protein_coding		7416
ENSG00000085760	2657.58	0.000473427	0.000232682	2.03465	0.0418862	0.871223	mitochondrial translational initiation factor 2 [Source:HGNC Symbol;Acc:HGNC:7441]	chr2	55236595	55269347	-1	p16.1	MTIF2	39.6	protein_coding		3374
ENSG00000104312	66.274	-0.000727742	0.000357817	-2.03384	0.0419681	0.871223	receptor interacting serine/threonine kinase 2 [Source:HGNC Symbol;Acc:HGNC:10020]	chr8	89757806	89791064	1	q21.3	RIPK2	35.92	protein_coding		3059
ENSG00000165868	212.595	-0.000507333	0.000249463	-2.0337	0.0419816	0.871223	heat shock protein family A (Hsp70) member 12A [Source:HGNC Symbol;Acc:HGNC:19022]	chr10	116671192	116850251	-1	q25.3	HSPA12A	47.79	protein_coding		21113
ENSG00000129474	33.2254	-0.0012038	0.000592042	-2.03331	0.0420213	0.871223	ajuba LIM protein [Source:HGNC Symbol;Acc:HGNC:20250]	chr14	22971177	22982551	-1	q11.2	AJUBA	52.84	protein_coding		5885
ENSG00000235524	27.7047	-0.00218905	0.00107676	-2.033	0.0420524	0.871223	MT-CO1 pseudogene 23 [Source:HGNC Symbol;Acc:HGNC:52088]	chr10	69591406	69592931	-1	q22.1	MTCO1P23	39.97	processed_pseudogene		1526
ENSG00000115380	311.791	-0.000811717	0.000399353	-2.03258	0.0420952	0.871223	EGF containing fibulin extracellular matrix protein 1 [Source:HGNC Symbol;Acc:HGNC:3218]	chr2	55865967	55924139	-1	p16.1	EFEMP1	37.96	protein_coding		3962
ENSG00000146409	179.507	0.000600742	0.000295687	2.03168	0.0421863	0.871223	solute carrier family 18 member B1 [Source:HGNC Symbol;Acc:HGNC:21573]	chr6	132769370	132813339	-1	q23.2	SLC18B1	39.67	protein_coding		2844
ENSG00000154127	82.556	-0.00097209	0.000478573	-2.03123	0.042232	0.871223	ubiquitin associated and SH3 domain containing B [Source:HGNC Symbol;Acc:HGNC:29884]	chr11	122655722	122814473	1	q24.1	UBASH3B	45.84	protein_coding		8964
ENSG00000152127	221.002	-0.000765716	0.000377055	-2.03078	0.0422771	0.871223	alpha-1,6-mannosylglycoprotein 6-beta-N-acetylglucosaminyltransferase [Source:HGNC Symbol;Acc:HGNC:7049]	chr2	134119983	134454621	1	q21.2	MGAT5	42.88	protein_coding		8765
ENSG00000234886	73.178	-0.00156979	0.000773277	-2.03005	0.0423516	0.871223	MT-ND5 pseudogene 26 [Source:HGNC Symbol;Acc:HGNC:42295]	chrX	102803041	102806138	1	q22.1	MTND5P26	33.12	processed_pseudogene		1752
ENSG00000287029	43.8218	-0.00154107	0.000759161	-2.02996	0.0423605	0.871223	novel transcript, antisense to ENOX1	chr13	43786781	43814798	1	q14.11		39.97	lncRNA		3915
ENSG00000221957	26.0818	-0.00167979	0.000828113	-2.02846	0.0425137	0.871223	killer cell immunoglobulin like receptor, two Ig domains and short cytoplasmic tail 4 [Source:HGNC Symbol;Acc:HGNC:6336]	chr19	54832676	54848569	1	q13.42	KIR2DS4	49.06	polymorphic_pseudogene		1608
ENSG00000159200	286.525	-0.000757698	0.000373564	-2.02829	0.0425303	0.871223	regulator of calcineurin 1 [Source:HGNC Symbol;Acc:HGNC:3040]	chr21	34513142	34615113	-1	q22.12	RCAN1	44.23	protein_coding		6964
ENSG00000140025	62.436	-0.000965568	0.000476165	-2.0278	0.0425804	0.871223	EF-hand calcium binding domain 11 [Source:HGNC Symbol;Acc:HGNC:20357]	chr14	89794669	89954777	-1	q32.11	EFCAB11	40	protein_coding		8302
ENSG00000072134	171.656	-0.000480509	0.00023697	-2.02772	0.0425885	0.871223	epsin 2 [Source:HGNC Symbol;Acc:HGNC:18639]	chr17	19215615	19336715	1	p11.2	EPN2	48.72	protein_coding		8517
ENSG00000172243	58.5551	-0.00107914	0.000532413	-2.02688	0.0426748	0.871223	C-type lectin domain containing 7A [Source:HGNC Symbol;Acc:HGNC:14558]	chr12	10116777	10130258	-1	p13.2	CLEC7A	37.42	protein_coding		4190
ENSG00000076944	21.2156	-0.00150241	0.000741494	-2.0262	0.0427443	0.871223	syntaxin binding protein 2 [Source:HGNC Symbol;Acc:HGNC:11445]	chr19	7636881	7647873	1	p13.2	STXBP2	61.17	protein_coding		6036
ENSG00000130032	130.779	-0.000518152	0.000255786	-2.02572	0.0427934	0.871223	proline rich and Gla domain 3 [Source:HGNC Symbol;Acc:HGNC:30798]	chrX	151694607	151705924	1	q28	PRRG3	51.73	protein_coding		6524
ENSG00000259361	23.957	-0.00192563	0.000950664	-2.02556	0.0428094	0.871223	long intergenic non-protein coding RNA 927 [Source:HGNC Symbol;Acc:HGNC:27522]	chr15	80263068	80341805	-1	q25.1	LINC00927	43.18	lncRNA		5425
ENSG00000241061	47.9059	0.00102538	0.000506407	2.02481	0.0428874	0.871223	ribosomal protein L5 pseudogene 1 [Source:HGNC Symbol;Acc:HGNC:10361]	chr15	24908932	24909825	-1	q11.2	RPL5P1	43.4	processed_pseudogene		894
ENSG00000236287	1545.97	0.000382437	0.0001889	2.02455	0.0429136	0.871223	zinc finger BED-type containing 5 [Source:HGNC Symbol;Acc:HGNC:30803]	chr11	10812074	10858796	-1	p15.4	ZBED5	40.77	protein_coding		9029
ENSG00000270257	9.49886	-0.00113239	0.000559413	-2.02424	0.0429454	0.871223	small EDRK-rich factor 2 (SERF2) pseudogene	chr4	67638177	67638359	1	q13.2		47.54	processed_pseudogene		183
ENSG00000261734	52.5205	-0.00230435	0.00113844	-2.02413	0.0429567	0.871223	novel transcript	chr3	20388249	20390562	1	p24.3		36.95	lncRNA		2314
ENSG00000288349	103.365	-0.0015807	0.000780966	-2.02403	0.0429673	0.871223	POM121 transmembrane nucleoporin C (POM121C) pseudogene	chr5	70775506	70778475	-1	q13.2		60.47	processed_pseudogene		2970
ENSG00000087258	88.1053	-0.000714024	0.000352789	-2.02394	0.0429763	0.871223	G protein subunit alpha o1 [Source:HGNC Symbol;Acc:HGNC:4389]	chr16	56191390	56357444	1	q13	GNAO1	49.47	protein_coding		14555
ENSG00000228412	61.4834	-0.00172585	0.000852922	-2.02345	0.0430263	0.871223	lncRNA bladder and prostate cancer suppressor, hnRNPK interacting [Source:HGNC Symbol;Acc:HGNC:54418]	chr6	19323428	19839080	-1	p22.3	LNC-LBCS	38.78	lncRNA		13836
ENSG00000185650	941.776	-0.000601441	0.000297239	-2.02342	0.0430295	0.871223	ZFP36 ring finger protein like 1 [Source:HGNC Symbol;Acc:HGNC:1107]	chr14	68787660	68796253	-1	q24.1	ZFP36L1	53.26	protein_coding		5160
ENSG00000261997	59.3498	-0.00120084	0.000593525	-2.02324	0.0430487	0.871223	novel transcript	chr16	55538200	55542027	1	q12.2		33.8	lncRNA		3828
ENSG00000205215	34.7087	-0.00171802	0.000849168	-2.02319	0.043054	0.871223	keratin 17 pseudogene 7 [Source:HGNC Symbol;Acc:HGNC:50725]	chr17	20519312	20528687	-1	p11.2	KRT17P7	49.08	transcribed_unprocessed_pseudogene		2625
ENSG00000170037	90.5258	-0.000665108	0.000328838	-2.0226	0.0431143	0.871223	centrobin, centriole duplication and spindle assembly protein [Source:HGNC Symbol;Acc:HGNC:29616]	chr17	7932101	7949920	1	p13.1	CNTROB	48.76	protein_coding		6236
ENSG00000197301	25.2555	-0.0016195	0.000800718	-2.02256	0.043119	0.871223	HMGA2 antisense RNA 1 [Source:HGNC Symbol;Acc:HGNC:53973]	chr12	65851340	65882167	-1	q14.3	HMGA2-AS1	39.37	lncRNA		6033
ENSG00000130202	56.0564	-0.000905302	0.000447695	-2.02214	0.0431618	0.871223	nectin cell adhesion molecule 2 [Source:HGNC Symbol;Acc:HGNC:9707]	chr19	44846175	44889223	1	q13.32	NECTIN2	52.84	protein_coding		3742
ENSG00000125970	440.08	-0.000583566	0.000288591	-2.02212	0.0431641	0.871223	RALY heterogeneous nuclear ribonucleoprotein [Source:HGNC Symbol;Acc:HGNC:15921]	chr20	33993646	34108308	1	q11.22	RALY	44.86	protein_coding		7513
ENSG00000198121	209.193	-0.000710674	0.000351502	-2.02182	0.0431948	0.871223	lysophosphatidic acid receptor 1 [Source:HGNC Symbol;Acc:HGNC:3166]	chr9	110873263	111038470	-1	q31.3	LPAR1	38.26	protein_coding		4171
ENSG00000137812	37.9136	-0.00146372	0.000723996	-2.02173	0.0432043	0.871223	kinetochore scaffold 1 [Source:HGNC Symbol;Acc:HGNC:24054]	chr15	40594020	40664342	1	q15.1	KNL1	41.23	protein_coding		10250
ENSG00000266903	12.2798	-0.00143103	0.000707838	-2.02169	0.0432081	0.871223	CEACAM16, CEACAM19 and PVR antisense RNA 1 [Source:HGNC Symbol;Acc:HGNC:55317]	chr19	44631573	44725217	-1	q13.32	CEACAM16-AS1	49.6	lncRNA		2430
ENSG00000284735	12.3667	-0.00143832	0.000711451	-2.02167	0.0432104	0.871223	novel transcript	chr1	10381906	10387150	-1	p36.22		49.06	lncRNA		2381
ENSG00000135454	62.2677	-0.000671768	0.000332565	-2.01996	0.0433877	0.871223	beta-1,4-N-acetyl-galactosaminyltransferase 1 [Source:HGNC Symbol;Acc:HGNC:4117]	chr12	57623409	57633239	-1	q13.3	B4GALNT1	56.64	protein_coding		7888
ENSG00000196923	850.727	-0.000837793	0.000414786	-2.01982	0.0434024	0.871223	PDZ and LIM domain 7 [Source:HGNC Symbol;Acc:HGNC:22958]	chr5	177483394	177497606	-1	q35.3	PDLIM7	60.73	protein_coding		4407
ENSG00000099381	159.33	-0.000768082	0.000380279	-2.01979	0.0434056	0.871223	SET domain containing 1A, histone lysine methyltransferase [Source:HGNC Symbol;Acc:HGNC:29010]	chr16	30957754	30984664	1	p11.2	SETD1A	55.65	protein_coding		6526
ENSG00000104408	8196.93	0.000467299	0.000231365	2.01975	0.0434092	0.871223	eukaryotic translation initiation factor 3 subunit E [Source:HGNC Symbol;Acc:HGNC:3277]	chr8	108162787	108443496	-1	q23.1	EIF3E	37	protein_coding		37761
ENSG00000136542	119.514	-0.00183875	0.00091045	-2.0196	0.0434247	0.871223	polypeptide N-acetylgalactosaminyltransferase 5 [Source:HGNC Symbol;Acc:HGNC:4127]	chr2	157257705	157318491	1	q24.1	GALNT5	39.11	protein_coding		10991
ENSG00000124225	896.299	-0.000654199	0.000323965	-2.01935	0.0434508	0.871223	prostate transmembrane protein, androgen induced 1 [Source:HGNC Symbol;Acc:HGNC:14107]	chr20	57648392	57711536	-1	q13.31	PMEPA1	54.59	protein_coding		5732
ENSG00000100280	217.62	-0.000694586	0.000343997	-2.01916	0.0434703	0.871223	adaptor related protein complex 1 subunit beta 1 [Source:HGNC Symbol;Acc:HGNC:554]	chr22	29327680	29388583	-1	q12.2	AP1B1	51.4	protein_coding		6555
ENSG00000179562	157.752	-0.000412564	0.000204338	-2.01903	0.0434841	0.871223	GRIP and coiled-coil domain containing 1 [Source:HGNC Symbol;Acc:HGNC:19095]	chr7	127580628	127593611	-1	q32.1	GCC1	52.06	protein_coding		4966
ENSG00000182578	119.656	-0.000832589	0.000412536	-2.01822	0.0435679	0.871223	colony stimulating factor 1 receptor [Source:HGNC Symbol;Acc:HGNC:2433]	chr5	150053291	150113372	-1	q32	CSF1R	48.1	protein_coding		5151
ENSG00000255438	11.2494	-0.00151519	0.00075087	-2.01791	0.0436005	0.871223	novel transcript, antisense to SULF2	chr20	47677901	47686297	1	q13.12		53.63	lncRNA		2437
ENSG00000253057	14.7758	-0.00125693	0.000622899	-2.01787	0.0436051	0.871223	RN7SK pseudogene 57 [Source:HGNC Symbol;Acc:HGNC:45781]	chr5	111719769	111720061	-1	q22.1	RN7SKP57	44.71	misc_RNA		293
ENSG00000279859	12.4123	-0.00140278	0.000695245	-2.01767	0.0436257	0.871223	TEC	chr4	6691995	6692970	-1	p16.1		52.15	TEC		976
ENSG00000170458	27.9968	-0.00110746	0.000548902	-2.01759	0.0436341	0.871223	CD14 molecule [Source:HGNC Symbol;Acc:HGNC:1628]	chr5	140631728	140633701	-1	q31.3	CD14	58.26	protein_coding		1648
ENSG00000143786	63.9825	-0.000967789	0.000480102	-2.0158	0.043821	0.871223	cornichon family AMPA receptor auxiliary protein 3 [Source:HGNC Symbol;Acc:HGNC:26802]	chr1	224434660	224740554	1	q42.12	CNIH3	44.14	protein_coding		6367
ENSG00000104142	136.004	-0.000918377	0.000455642	-2.01557	0.0438452	0.871223	VPS18 core subunit of CORVET and HOPS complexes [Source:HGNC Symbol;Acc:HGNC:15972]	chr15	40894450	40903975	1	q15.1	VPS18	53.56	protein_coding		4029
ENSG00000087086	2518.69	-0.000753762	0.000374037	-2.01521	0.0438831	0.871223	ferritin light chain [Source:HGNC Symbol;Acc:HGNC:3999]	chr19	48965309	48966879	1	q13.33	FTL	55.82	protein_coding		871
ENSG00000223914	40.5169	-0.00196507	0.000975171	-2.01511	0.0438935	0.871223	long intergenic non-protein coding RNA 2471 [Source:HGNC Symbol;Acc:HGNC:53410]	chr12	40156113	40211419	1	q12	LINC02471	36.57	lncRNA		5992
ENSG00000236977	36.7211	-0.000936871	0.000464961	-2.01494	0.0439105	0.871223	ANKRD44 intronic transcript 1 [Source:HGNC Symbol;Acc:HGNC:41477]	chr2	197250858	197302519	-1	q33.1	ANKRD44-IT1	40.66	lncRNA		1069
ENSG00000261635	72.2419	0.000763582	0.000379078	2.01431	0.0439768	0.871223	tropomyosin 3 (TPM3) pseudogene	chr15	36613474	36614198	1	q14		50.21	processed_pseudogene		725
ENSG00000112039	66.3858	-0.000848194	0.0004211	-2.01423	0.0439852	0.871223	FA complementation group E [Source:HGNC Symbol;Acc:HGNC:3586]	chr6	35452338	35467102	1	p21.31	FANCE	50.45	protein_coding		2709
ENSG00000082212	2471.62	0.000382151	0.00018977	2.01376	0.0440346	0.871223	malic enzyme 2 [Source:HGNC Symbol;Acc:HGNC:6984]	chr18	50879080	50954257	1	q21.2	ME2	38.58	protein_coding		15897
ENSG00000119669	86.121	-0.000911045	0.000452515	-2.01329	0.0440838	0.871223	interferon regulatory factor 2 binding protein like [Source:HGNC Symbol;Acc:HGNC:14282]	chr14	77024543	77028708	-1	q24.3	IRF2BPL	62.84	protein_coding		4166
ENSG00000198203	55.2164	-0.00151659	0.000753303	-2.01326	0.0440874	0.871223	sulfotransferase family 1C member 2 [Source:HGNC Symbol;Acc:HGNC:11456]	chr2	108288639	108309915	1	q12.3	SULT1C2	44.42	protein_coding		8399
ENSG00000278897	15.4236	-0.00112814	0.000560442	-2.01295	0.0441202	0.871223	TEC	chr19	11856032	11858302	1	p13.2		42.18	TEC		2271
ENSG00000144366	611.243	0.000419475	0.000208403	2.01281	0.0441345	0.871223	GULP PTB domain containing engulfment adaptor 1 [Source:HGNC Symbol;Acc:HGNC:18649]	chr2	188291669	188595931	1	q32.1	GULP1	35.36	protein_coding		11979
ENSG00000270728	34.3335	-0.00094197	0.000467998	-2.01276	0.0441396	0.871223	synaptonemal complex protein 3 (SYCP3) pseudogene	chr1	19297080	19297903	1	p36.13		43.45	processed_pseudogene		525
ENSG00000137166	98.2662	-0.000839001	0.000416889	-2.01253	0.0441639	0.871223	forkhead box P4 [Source:HGNC Symbol;Acc:HGNC:20842]	chr6	41546381	41602384	1	p21.1	FOXP4	54.72	protein_coding		6429
ENSG00000236306	24.224	-0.00226698	0.00112665	-2.01213	0.0442058	0.871223	long intergenic non-protein coding RNA 1241 [Source:HGNC Symbol;Acc:HGNC:49804]	chr9	25780032	25844585	1	p21.2	LINC01241	36.63	lncRNA		3075
ENSG00000142871	178.225	-0.00102915	0.000511604	-2.01162	0.04426	0.871223	cellular communication network factor 1 [Source:HGNC Symbol;Acc:HGNC:2654]	chr1	85580761	85584589	1	p22.3	CCN1	48.34	protein_coding		3698
ENSG00000116981	5292.84	-0.0007014	0.000348774	-2.01104	0.0443208	0.871223	5'-nucleotidase, cytosolic IA [Source:HGNC Symbol;Acc:HGNC:17819]	chr1	39651229	39672107	-1	p34.2	NT5C1A	51.12	protein_coding		9068
ENSG00000156097	33.1765	-0.000940022	0.000467478	-2.01084	0.0443428	0.871223	G protein-coupled receptor 61 [Source:HGNC Symbol;Acc:HGNC:13300]	chr1	109539872	109548406	1	p13.3	GPR61	49.33	protein_coding		5057
ENSG00000132688	672.824	-0.000727118	0.000361793	-2.00976	0.0444561	0.871223	nestin [Source:HGNC Symbol;Acc:HGNC:7756]	chr1	156668763	156677407	-1	q23.1	NES	59.01	protein_coding		5568
ENSG00000155966	65.3165	-0.00157673	0.000784918	-2.00878	0.0445605	0.871223	AF4/FMR2 family member 2 [Source:HGNC Symbol;Acc:HGNC:3776]	chrX	148500617	149000663	1	q28	AFF2	38.84	protein_coding		14241
ENSG00000128849	80.1376	-0.00111248	0.000553811	-2.00877	0.0445616	0.871223	cingulin like 1 [Source:HGNC Symbol;Acc:HGNC:25931]	chr15	57375967	57550717	1	q21.3	CGNL1	43.81	protein_coding		8653
ENSG00000181195	22.2183	-0.00119669	0.000595994	-2.00788	0.0446555	0.871223	proenkephalin [Source:HGNC Symbol;Acc:HGNC:8831]	chr8	56436674	56446671	-1	q12.1	PENK	44.11	protein_coding		3392
ENSG00000233926	15.4202	-0.00150277	0.000748577	-2.0075	0.0446969	0.871223	novel transcript	chr9	81689713	81776900	1	q21.32		44.1	lncRNA		1885
ENSG00000265479	119.373	-0.00052742	0.000262772	-2.00714	0.0447351	0.871223	DTX2P1-UPK3BP1-PMS2P11 readthrough, transcribed pseudogene [Source:HGNC Symbol;Acc:HGNC:42360]	chr7	76959835	77043775	1	q11.23	DTX2P1-UPK3BP1-PMS2P11	50.85	lncRNA		5327
ENSG00000124422	869.959	-0.000525078	0.000261635	-2.00691	0.0447588	0.871223	ubiquitin specific peptidase 22 [Source:HGNC Symbol;Acc:HGNC:12621]	chr17	20999596	21043760	-1	p11.2	USP22	47.95	protein_coding		6777
ENSG00000285688	19.4631	-0.00105295	0.000524679	-2.00684	0.0447667	0.871223	novel transcript	chr9	7177577	7203458	1	p24.1		42.83	lncRNA		1315
ENSG00000142279	70.5972	-0.000891107	0.000444071	-2.00668	0.0447839	0.871223	WT1 interacting protein [Source:HGNC Symbol;Acc:HGNC:20964]	chr19	34481758	34512304	1	q13.11	WTIP	54.89	protein_coding		13613
ENSG00000259669	55.7889	-0.00118363	0.000589868	-2.0066	0.0447926	0.871223	novel transcript	chr15	53946709	53984010	-1	q21.3		36.69	lncRNA		3588
ENSG00000258284	24.8514	0.000740746	0.000369174	2.0065	0.0448033	0.871223	RNA polymerase II subunit K pseudogene 1 [Source:HGNC Symbol;Acc:HGNC:42650]	chr12	49594091	49594258	1	q13.12	POLR2KP1	41.07	processed_pseudogene		168
ENSG00000112852	31.7454	-0.000868897	0.000433169	-2.00591	0.044866	0.871223	protocadherin beta 2 [Source:HGNC Symbol;Acc:HGNC:8687]	chr5	141094606	141098703	1	q31.3	PCDHB2	48.32	protein_coding		4098
ENSG00000271943	30.3152	-0.0010737	0.000535286	-2.00585	0.0448728	0.871223	tropomyosin 4 (TPM4) pseudogene	chr3	27632976	27639111	1	p24.1		41.95	transcribed_processed_pseudogene		2157
ENSG00000174628	72.778	0.000451818	0.000225284	2.00555	0.0449047	0.871223	IQ motif containing K [Source:HGNC Symbol;Acc:HGNC:28556]	chr16	19716456	19858467	1	p12.3	IQCK	43.85	protein_coding		4993
ENSG00000115461	10495.3	-0.000682256	0.000340209	-2.0054	0.0449199	0.871223	insulin like growth factor binding protein 5 [Source:HGNC Symbol;Acc:HGNC:5474]	chr2	216672105	216695549	-1	q35	IGFBP5	50.76	protein_coding		6466
ENSG00000161643	11.864	-0.00133255	0.000664526	-2.00526	0.0449348	0.871223	sialic acid binding Ig like lectin 16 [Source:HGNC Symbol;Acc:HGNC:24851]	chr19	49969600	49975819	1	q13.33	SIGLEC16	58.14	polymorphic_pseudogene		3876
ENSG00000160209	177.914	-0.000727439	0.000362808	-2.00503	0.0449603	0.871223	pyridoxal kinase [Source:HGNC Symbol;Acc:HGNC:8819]	chr21	43719094	43762307	1	q22.3	PDXK	57.26	protein_coding		11912
ENSG00000251417	14.3758	-0.00105322	0.000525373	-2.00472	0.0449935	0.871223	novel transcript	chr16	28802743	28817828	1	p11.2		47.89	lncRNA		1963
ENSG00000226240	19.3547	-0.0022065	0.00110104	-2.00401	0.0450689	0.871223	long intergenic non-protein coding RNA 381 [Source:HGNC Symbol;Acc:HGNC:42708]	chr13	74419158	74444735	1	q22.1	LINC00381	37.2	lncRNA		1505
ENSG00000104973	178.214	-0.00064461	0.000321775	-2.00329	0.0451458	0.871223	mediator complex subunit 25 [Source:HGNC Symbol;Acc:HGNC:28845]	chr19	49818282	49840383	1	q13.33	MED25	55.17	protein_coding		7683
ENSG00000255123	36.6849	-0.0022596	0.00112796	-2.00326	0.0451491	0.871223	MT-ND5 pseudogene 21 [Source:HGNC Symbol;Acc:HGNC:42296]	chr11	11239759	11240280	1	p15.4	MTND5P21	40.23	processed_pseudogene		522
ENSG00000232994	14.198	-0.00142489	0.000711503	-2.00264	0.0452156	0.871223	ribosomal protein L7 pseudogene 14 [Source:HGNC Symbol;Acc:HGNC:35984]	chr2	203040108	203040899	1	q33.2	RPL7P14	45.58	processed_pseudogene		741
ENSG00000139318	152.85	-0.000665641	0.000332382	-2.00264	0.0452163	0.871223	dual specificity phosphatase 6 [Source:HGNC Symbol;Acc:HGNC:3072]	chr12	89347235	89352501	-1	q21.33	DUSP6	46.4	protein_coding		3859
ENSG00000133275	67.5073	-0.000904343	0.000451794	-2.00167	0.0453204	0.871223	casein kinase 1 gamma 2 [Source:HGNC Symbol;Acc:HGNC:2455]	chr19	1941172	1981338	1	p13.3	CSNK1G2	61.02	protein_coding		3781
ENSG00000156009	15.5373	-0.00115038	0.000574749	-2.00153	0.0453349	0.871223	MAGE family member A8 [Source:HGNC Symbol;Acc:HGNC:6806]	chrX	149881141	149885835	1	q28	MAGEA8	55.23	protein_coding		2363
ENSG00000269653	28.7593	-0.00119851	0.000598853	-2.00135	0.0453548	0.871223	novel transcript, sense intronic to SIPA1L3	chr19	38184376	38186265	1	q13.13		53.97	lncRNA		1890
ENSG00000121104	80.9414	-0.000710438	0.000355005	-2.00121	0.0453701	0.871223	family with sequence similarity 117 member A [Source:HGNC Symbol;Acc:HGNC:24179]	chr17	49710332	49789180	-1	q21.33	FAM117A	46.7	protein_coding		3800
ENSG00000149591	130.169	-0.00134628	0.000672916	-2.00067	0.0454284	0.871223	transgelin [Source:HGNC Symbol;Acc:HGNC:11553]	chr11	117199370	117207464	1	q23.3	TAGLN	56.95	protein_coding		6550
ENSG00000166136	269.267	0.000583044	0.000291446	2.00052	0.0454442	0.871223	NADH:ubiquinone oxidoreductase subunit B8 [Source:HGNC Symbol;Acc:HGNC:7703]	chr10	100523740	100530000	-1	q24.31	NDUFB8	47.71	protein_coding		1999
ENSG00000215515	12.6479	-0.00166599	0.00083279	-2.00049	0.0454473	0.871223	interferon induced protein with tetratricopeptide repeats 1 pseudogene 1 [Source:HGNC Symbol;Acc:HGNC:5408]	chr13	32384660	32386108	1	q13.1	IFIT1P1	42.37	processed_pseudogene		1449
ENSG00000041515	65.1739	-0.00157397	0.000786805	-2.00046	0.0454508	0.871223	myosin XVI [Source:HGNC Symbol;Acc:HGNC:29822]	chr13	108596152	109208005	1	q33.3	MYO16	38.48	protein_coding		8816
ENSG00000109321	12.3157	-0.00134706	0.000673429	-2.0003	0.0454684	0.871223	amphiregulin [Source:HGNC Symbol;Acc:HGNC:651]	chr4	74445136	74455005	1	q13.3	AREG	36.88	protein_coding		1642
ENSG00000155850	245.108	-0.000443932	0.000221935	-2.00028	0.0454703	0.871223	solute carrier family 26 member 2 [Source:HGNC Symbol;Acc:HGNC:10994]	chr5	149960758	149993455	1	q32	SLC26A2	41.16	protein_coding		8580
ENSG00000278266	32.0874	-0.00137549	0.000687771	-1.99992	0.0455088	0.871223	novel transcript	chr12	127147149	127150081	1	q24.32		39.21	lncRNA		2933
ENSG00000183454	138.925	-0.00144209	0.000721183	-1.99962	0.0455415	0.871223	glutamate ionotropic receptor NMDA type subunit 2A [Source:HGNC Symbol;Acc:HGNC:4585]	chr16	9753404	10182928	-1	p13.2	GRIN2A	42.06	protein_coding		18663
ENSG00000275910	24.3213	-0.00103541	0.000517934	-1.99912	0.045595	0.871223	novel transcript, antisense to PDXDC1	chr16	15015828	15016390	-1	p13.11		39.96	lncRNA		563
ENSG00000165996	403.496	0.000359109	0.000179662	1.9988	0.0456299	0.871223	3-hydroxyacyl-CoA dehydratase 1 [Source:HGNC Symbol;Acc:HGNC:9639]	chr10	17589032	17617374	-1	p12.33	HACD1	41.97	protein_coding		3854
ENSG00000106665	29.0425	-0.00103341	0.000517128	-1.99836	0.0456777	0.871223	CAP-Gly domain containing linker protein 2 [Source:HGNC Symbol;Acc:HGNC:2586]	chr7	74289407	74405935	1	q11.23	CLIP2	52.07	protein_coding		7375
ENSG00000112077	19.0699	-0.00210862	0.00105543	-1.99787	0.0457304	0.871223	Rh associated glycoprotein [Source:HGNC Symbol;Acc:HGNC:10006]	chr6	49605175	49636839	-1	p12.3	RHAG	39.67	protein_coding		2629
ENSG00000271151	23.1546	-0.00124329	0.000622384	-1.99763	0.045757	0.871223	novel transcript	chr2	173968351	173969418	1	q31.1		40.45	lncRNA		1068
ENSG00000132465	18.9704	-0.00129002	0.000646062	-1.99675	0.0458528	0.871223	joining chain of multimeric IgA and IgM [Source:HGNC Symbol;Acc:HGNC:5713]	chr4	70655541	70681817	-1	q13.3	JCHAIN	37.02	protein_coding		1546
ENSG00000198718	1456.2	0.00037394	0.000187403	1.99538	0.046002	0.871223	TOG array regulator of axonemal microtubules 1 [Source:HGNC Symbol;Acc:HGNC:19959]	chr14	44962190	45074431	1	q21.2	TOGARAM1	37.86	protein_coding		10292
ENSG00000151532	457.582	-0.000335213	0.000168008	-1.99522	0.0460187	0.871223	vesicle transport through interaction with t-SNAREs 1A [Source:HGNC Symbol;Acc:HGNC:17792]	chr10	112446998	112818744	1	q25.2	VTI1A	39.1	protein_coding		8408
ENSG00000198792	185.563	-0.000772047	0.000386961	-1.99516	0.0460258	0.871223	transmembrane protein 184B [Source:HGNC Symbol;Acc:HGNC:1310]	chr22	38219291	38273010	-1	q13.1	TMEM184B	53.5	protein_coding		7056
ENSG00000233401	41.6103	-0.00152599	0.000764983	-1.99479	0.0460652	0.871223	protein kinase cAMP-dependent type I regulatory subunit alpha pseudogene 1 [Source:HGNC Symbol;Acc:HGNC:9389]	chr1	92125301	92126462	1	p22.1	PRKAR1AP1	43.98	processed_pseudogene		1162
ENSG00000228302	40.9809	-0.00115481	0.000578925	-1.99475	0.0460703	0.871223	novel transcript	chr10	12244751	12247845	-1	p13		51.95	lncRNA		2510
ENSG00000131269	812.38	0.000330635	0.000165769	1.99455	0.0460916	0.871223	ATP binding cassette subfamily B member 7 [Source:HGNC Symbol;Acc:HGNC:48]	chrX	75051048	75156732	-1	q13.3	ABCB7	36	protein_coding		5364
ENSG00000198911	369.773	-0.000518185	0.000259809	-1.99449	0.046099	0.871223	sterol regulatory element binding transcription factor 2 [Source:HGNC Symbol;Acc:HGNC:11290]	chr22	41833079	41907307	1	q13.2	SREBF2	48.21	protein_coding		7556
ENSG00000083544	2042.85	0.000348716	0.000174893	1.99388	0.0461647	0.871223	tudor domain containing 3 [Source:HGNC Symbol;Acc:HGNC:20612]	chr13	60396457	60573878	1	q21.2	TDRD3	36.41	protein_coding		7823
ENSG00000183784	19.6269	-0.00136161	0.000683008	-1.99355	0.0462009	0.871223	DOCK8 antisense RNA 1 [Source:HGNC Symbol;Acc:HGNC:26436]	chr9	212824	215893	-1	p24.3	DOCK8-AS1	50.49	lncRNA		3070
ENSG00000143321	1348.89	-0.000501317	0.00025151	-1.99323	0.0462366	0.871223	heparin binding growth factor [Source:HGNC Symbol;Acc:HGNC:4856]	chr1	156742109	156766925	-1	q23.1	HDGF	51.35	protein_coding		3674
ENSG00000151164	128.287	0.000529285	0.000265564	1.99306	0.0462552	0.871223	RAD9 checkpoint clamp component B [Source:HGNC Symbol;Acc:HGNC:21700]	chr12	110501655	110533556	1	q24.11	RAD9B	42.43	protein_coding		4648
ENSG00000239332	59.4673	-0.000683724	0.000343135	-1.99258	0.0463074	0.871223	long intergenic non-protein coding RNA 1119 [Source:HGNC Symbol;Acc:HGNC:49262]	chr2	46816697	46859007	1	p21	LINC01119	48.05	lncRNA		4070
ENSG00000106591	685.609	0.000430833	0.00021625	1.99229	0.0463392	0.871223	mitochondrial ribosomal protein L32 [Source:HGNC Symbol;Acc:HGNC:14035]	chr7	42932376	42948958	1	p14.1	MRPL32	40.68	protein_coding		3358
ENSG00000261186	11.3033	-0.00130605	0.000655564	-1.99225	0.0463434	0.871223	long intergenic non-protein coding RNA 1238 [Source:HGNC Symbol;Acc:HGNC:49795]	chr2	242087351	242088457	-1	q37.3	LINC01238	48.42	lncRNA		1107
ENSG00000204020	48.0822	-0.00199551	0.0010017	-1.99213	0.0463567	0.871223	lipase family member N [Source:HGNC Symbol;Acc:HGNC:23452]	chr10	88759982	88779626	1	q23.31	LIPN	35.64	protein_coding		5627
ENSG00000224430	57.5945	-0.000894864	0.000449209	-1.99209	0.0463615	0.871223	makorin ring finger protein 5, pseudogene [Source:HGNC Symbol;Acc:HGNC:7117]	chrX	74161062	74162528	-1	q13.2	MKRN5P	50.44	processed_pseudogene		1467
ENSG00000107282	143.267	-0.000540912	0.000271545	-1.99198	0.0463735	0.871223	amyloid beta precursor protein binding family A member 1 [Source:HGNC Symbol;Acc:HGNC:578]	chr9	69427532	69672371	-1	q21.12	APBA1	41.45	protein_coding		11447
ENSG00000125675	67.8747	-0.00110769	0.000556216	-1.99148	0.0464279	0.871223	glutamate ionotropic receptor AMPA type subunit 3 [Source:HGNC Symbol;Acc:HGNC:4573]	chrX	123184153	123490915	1	q25	GRIA3	39.27	protein_coding		6449
ENSG00000141540	120.555	-0.000720954	0.000362228	-1.99033	0.0465544	0.871223	tweety family member 2 [Source:HGNC Symbol;Acc:HGNC:13877]	chr17	74213571	74262020	1	q25.1	TTYH2	54.45	protein_coding		5318
ENSG00000197841	664.989	0.000374144	0.000187996	1.99018	0.0465716	0.871223	zinc finger protein 181 [Source:HGNC Symbol;Acc:HGNC:12971]	chr19	34734155	34745378	1	q13.11	ZNF181	39.74	protein_coding		6266
ENSG00000101460	21.9775	-0.000797993	0.000401027	-1.98987	0.0466048	0.871223	microtubule associated protein 1 light chain 3 alpha [Source:HGNC Symbol;Acc:HGNC:6838]	chr20	34546854	34560345	1	q11.22	MAP1LC3A	52.56	protein_coding		1152
ENSG00000138035	1007.28	0.000415016	0.00020857	1.98982	0.0466111	0.871223	polyribonucleotide nucleotidyltransferase 1 [Source:HGNC Symbol;Acc:HGNC:23166]	chr2	55634061	55693863	-1	p16.1	PNPT1	39.71	protein_coding		5291
ENSG00000131969	60.1062	-0.00110695	0.000556371	-1.98958	0.0466372	0.871223	abhydrolase domain containing 12B [Source:HGNC Symbol;Acc:HGNC:19837]	chr14	50872053	50904970	1	q22.1	ABHD12B	42.93	protein_coding		4551
ENSG00000233359	36.212	-0.00216277	0.00108742	-1.98891	0.0467113	0.871223	novel transcript	chr1	102199739	102389630	-1	p21.1		34.31	lncRNA		1734
ENSG00000287066	67.0744	-0.0013108	0.000659151	-1.98862	0.0467431	0.871223	novel transcript	chr21	16505555	16507916	-1	q21.1		34.17	lncRNA		632
ENSG00000164434	51.4404	-0.00145309	0.000730713	-1.98859	0.0467468	0.871223	fatty acid binding protein 7 [Source:HGNC Symbol;Acc:HGNC:3562]	chr6	122779716	122784074	1	q22.31	FABP7	37.03	protein_coding		2487
ENSG00000286085	17.4564	-0.00208554	0.00104889	-1.98833	0.0467748	0.871223	novel transcript, antisense to SLITRK2	chrX	145699056	145820632	-1	q27.3		38.71	lncRNA		2805
ENSG00000258469	42.3409	0.000866523	0.000435813	1.98829	0.0467797	0.871223	charged multivesicular body protein 4B pseudogene 1 [Source:HGNC Symbol;Acc:HGNC:43616]	chr14	55298644	55299231	1	q22.3	CHMP4BP1	53.57	processed_pseudogene		588
ENSG00000023041	1034.85	0.000331534	0.000166774	1.98793	0.0468199	0.871223	zinc finger DHHC-type palmitoyltransferase 6 [Source:HGNC Symbol;Acc:HGNC:19160]	chr10	112424428	112447572	-1	q25.2	ZDHHC6	39.22	protein_coding		9250
ENSG00000278570	18.4151	-0.00127226	0.000640086	-1.98763	0.0468522	0.871223	nuclear receptor subfamily 2 group E member 3 [Source:HGNC Symbol;Acc:HGNC:7974]	chr15	71792638	71818259	1	q23	NR2E3	49.58	protein_coding		3244
ENSG00000106526	50.8172	-0.000768972	0.000387053	-1.98673	0.0469519	0.871223	actin related protein 3C [Source:HGNC Symbol;Acc:HGNC:37282]	chr7	150243916	150323725	-1	q36.1	ACTR3C	43.31	protein_coding		6460
ENSG00000176533	74.1968	0.0007955	0.00040045	1.98652	0.0469762	0.871223	G protein subunit gamma 7 [Source:HGNC Symbol;Acc:HGNC:4410]	chr19	2511219	2702694	-1	p13.3	GNG7	52.24	protein_coding		4546
ENSG00000171206	324.547	-0.000557027	0.000280437	-1.98629	0.0470015	0.871223	tripartite motif containing 8 [Source:HGNC Symbol;Acc:HGNC:15579]	chr10	102644479	102658318	1	q24.32	TRIM8	57.41	protein_coding		5011
ENSG00000246790	13.5168	-0.00186474	0.000938831	-1.98624	0.0470066	0.871223	novel transcript, antisense to SORL1	chr11	121447331	121453013	-1	q24.1		49.97	lncRNA		2908
ENSG00000286104	9.3803	-0.00128147	0.000645375	-1.98562	0.0470754	0.871223	Novel transcript	chr19	58575445	58601316	1	q13.43		44.78	lncRNA		3400
ENSG00000103528	48.9051	-0.00104166	0.000524685	-1.98531	0.0471105	0.871223	synaptotagmin 17 [Source:HGNC Symbol;Acc:HGNC:24119]	chr16	19167971	19268332	1	p12.3	SYT17	45.9	protein_coding		7545
ENSG00000159307	19.1341	-0.00167434	0.000843805	-1.98427	0.0472258	0.871223	signal peptide, CUB domain and EGF like domain containing 1 [Source:HGNC Symbol;Acc:HGNC:13441]	chr22	43197280	43343372	-1	q13.2	SCUBE1	55.47	protein_coding		12122
ENSG00000058262	384.191	-0.000572723	0.000288699	-1.98381	0.0472772	0.871223	SEC61 translocon subunit alpha 1 [Source:HGNC Symbol;Acc:HGNC:18276]	chr3	128051641	128071683	1	q21.3	SEC61A1	47.3	protein_coding		4640
ENSG00000154734	721.295	-0.000487606	0.000245822	-1.98358	0.0473031	0.871223	ADAM metallopeptidase with thrombospondin type 1 motif 1 [Source:HGNC Symbol;Acc:HGNC:217]	chr21	26835755	26845409	-1	q21.3	ADAMTS1	45.12	protein_coding		7303
ENSG00000120211	19.4817	-0.00227366	0.00114641	-1.98329	0.0473353	0.871223	insulin like 4 [Source:HGNC Symbol;Acc:HGNC:6087]	chr9	5231419	5235304	1	p24.1	INSL4	39.94	protein_coding		1952
ENSG00000275363	20.8132	-0.00197345	0.000995066	-1.98324	0.0473409	0.871223	M-phase phosphoprotein 10 (U3 small nucleolar ribonucleoprotein) (MPHOSPH10) pseudogene	chr15	22451209	22455154	1	q11.2		41.56	unprocessed_pseudogene		1406
ENSG00000271105	5.91204	-0.00176089	0.000887905	-1.98319	0.0473459	0.871223	SCML2 pseudogene 2 [Source:HGNC Symbol;Acc:HGNC:44330]	chr16	25069570	25070109	1	p12.1	SCML2P2	39.63	processed_pseudogene		540
ENSG00000170522	63.416	-0.000846406	0.000426852	-1.9829	0.0473784	0.871223	ELOVL fatty acid elongase 6 [Source:HGNC Symbol;Acc:HGNC:15829]	chr4	110045846	110199199	-1	q25	ELOVL6	39.87	protein_coding		7274
ENSG00000274070	2674.13	-0.000860695	0.000434182	-1.98234	0.0474416	0.871223	cytosolic arginine sensor for mTORC1 subunit 2 [Source:HGNC Symbol;Acc:HGNC:37073]	chr7	74964705	75031528	1	q11.23	CASTOR2	52.97	protein_coding		8206
ENSG00000113739	33.6688	-0.00121935	0.000615116	-1.98232	0.0474438	0.871223	stanniocalcin 2 [Source:HGNC Symbol;Acc:HGNC:11374]	chr5	173314723	173328447	-1	q35.2	STC2	50.41	protein_coding		5062
ENSG00000280639	81.1532	-0.000773146	0.000390034	-1.98225	0.0474513	0.871223	long intergenic non-protein coding RNA 2204 [Source:HGNC Symbol;Acc:HGNC:53070]	chr15	70570958	70586606	-1	q23	LINC02204	49.19	lncRNA		3206
ENSG00000110324	91.8754	-0.000811449	0.000409437	-1.98186	0.0474945	0.871223	interleukin 10 receptor subunit alpha [Source:HGNC Symbol;Acc:HGNC:5964]	chr11	117986370	118003037	1	q23.3	IL10RA	49.19	protein_coding		8080
ENSG00000116266	758.132	0.000385033	0.000194297	1.98167	0.0475161	0.871223	syntaxin binding protein 3 [Source:HGNC Symbol;Acc:HGNC:11446]	chr1	108746674	108809523	1	p13.3	STXBP3	36.04	protein_coding		5892
ENSG00000124772	19.9649	-0.00153326	0.000773786	-1.98151	0.0475343	0.871223	copine 5 [Source:HGNC Symbol;Acc:HGNC:2318]	chr6	36740775	36839444	-1	p21.2	CPNE5	51.68	protein_coding		5772
ENSG00000136244	11.2941	-0.00107786	0.000544096	-1.98101	0.0475902	0.871223	interleukin 6 [Source:HGNC Symbol;Acc:HGNC:6018]	chr7	22725884	22732002	1	p15.3	IL6	45.63	protein_coding		2069
ENSG00000167395	61.9675	-0.000823409	0.000415717	-1.98069	0.0476255	0.871223	zinc finger protein 646 [Source:HGNC Symbol;Acc:HGNC:29004]	chr16	31074422	31084196	1	p11.2	ZNF646	58.57	protein_coding		8635
ENSG00000129493	440.115	0.000349725	0.000176614	1.98017	0.0476843	0.871223	HEAT repeat containing 5A [Source:HGNC Symbol;Acc:HGNC:20276]	chr14	31291788	31420550	-1	q12	HEATR5A	39.34	protein_coding		10214
ENSG00000224389	56.9269	-0.00125982	0.00063627	-1.98001	0.047702	0.871223	complement C4B (Chido blood group) [Source:HGNC Symbol;Acc:HGNC:1324]	chr6	32014795	32035418	1	p21.33	C4B	52.29	protein_coding		7174
ENSG00000285938	23.4208	-0.000992184	0.00050112	-1.97993	0.0477111	0.871223	BCL6 antisense 1	chr3	187743686	187746028	1	q27.3		53.91	protein_coding		1144
ENSG00000231185	26.4732	-0.0011422	0.000577164	-1.97899	0.0478168	0.871223	SPRY4 antisense RNA 1 [Source:HGNC Symbol;Acc:HGNC:53465]	chr5	142325293	142672001	1	q31.3	SPRY4-AS1	44.48	lncRNA		2883
ENSG00000111802	289.952	0.000397868	0.000201067	1.97878	0.0478407	0.871223	tyrosyl-DNA phosphodiesterase 2 [Source:HGNC Symbol;Acc:HGNC:17768]	chr6	24649979	24666930	-1	p22.3	TDP2	38.83	protein_coding		2977
ENSG00000095380	49.1671	-0.000787147	0.000397804	-1.97873	0.0478464	0.871223	N-acetylneuraminate synthase [Source:HGNC Symbol;Acc:HGNC:19237]	chr9	98056732	98083077	1	q22.33	NANS	46.23	protein_coding		4931
ENSG00000268575	25.1092	-0.00080751	0.000408218	-1.97813	0.0479138	0.871223	novel transcript, readthrough between SLC35E2 and CDK11A	chr1	1702736	1737688	-1	p36.33		51.55	lncRNA		5079
ENSG00000135903	212.2	-0.000558801	0.000282515	-1.97795	0.047934	0.871223	paired box 3 [Source:HGNC Symbol;Acc:HGNC:8617]	chr2	222199887	222298998	-1	q36.1	PAX3	39.73	protein_coding		7942
ENSG00000008323	18.1143	-0.00122698	0.000620353	-1.97787	0.047943	0.871223	pleckstrin homology and RhoGEF domain containing G6 [Source:HGNC Symbol;Acc:HGNC:25562]	chr12	6310436	6328506	1	p13.31	PLEKHG6	55.71	protein_coding		4316
ENSG00000165272	25.6928	-0.00109764	0.000555008	-1.97769	0.0479635	0.871223	aquaporin 3 (Gill blood group) [Source:HGNC Symbol;Acc:HGNC:636]	chr9	33441156	33447596	-1	p13.3	AQP3	55.6	protein_coding		2911
ENSG00000254650	51.9707	-0.00217004	0.00109765	-1.97698	0.0480435	0.871223	MT-CYB pseudogene 41 [Source:HGNC Symbol;Acc:HGNC:52309]	chr11	87815035	87816157	-1	q14.2	MTCYBP41	39.27	processed_pseudogene		1123
ENSG00000277639	15.2392	-0.00125257	0.000633648	-1.97675	0.0480694	0.871223	novel protein	chr16	53035690	53052873	-1	q12.2		46.52	protein_coding		1983
ENSG00000023608	77.9602	-0.00059674	0.000302017	-1.97585	0.0481716	0.871223	small nuclear RNA activating complex polypeptide 1 [Source:HGNC Symbol;Acc:HGNC:11134]	chr14	61762420	61796428	1	q23.2	SNAPC1	39.55	protein_coding		2593
ENSG00000163251	222.52	0.000468504	0.000237128	1.97574	0.0481842	0.871223	frizzled class receptor 5 [Source:HGNC Symbol;Acc:HGNC:4043]	chr2	207762598	207769906	-1	q33.3	FZD5	51.48	protein_coding		7039
ENSG00000166147	2096.84	-0.000573735	0.000290487	-1.97508	0.048259	0.871223	fibrillin 1 [Source:HGNC Symbol;Acc:HGNC:3603]	chr15	48408313	48645721	-1	q21.1	FBN1	38.91	protein_coding		18525
ENSG00000272721	8.65884	-0.00111025	0.000562671	-1.97318	0.0484745	0.871223	EIF2B5 divergent transcript [Source:HGNC Symbol;Acc:HGNC:55202]	chr3	184134019	184135238	-1	q27.1	EIF2B5-DT	53.28	lncRNA		386
ENSG00000106397	61.8667	-0.000786299	0.000398538	-1.97296	0.0485003	0.871223	procollagen-lysine,2-oxoglutarate 5-dioxygenase 3 [Source:HGNC Symbol;Acc:HGNC:9083]	chr7	101205977	101218420	-1	q22.1	PLOD3	58.5	protein_coding		5671
ENSG00000087253	258.262	-0.000438676	0.000222445	-1.97207	0.0486021	0.871223	lysophosphatidylcholine acyltransferase 2 [Source:HGNC Symbol;Acc:HGNC:26032]	chr16	55509072	55586666	1	q12.2	LPCAT2	35.49	protein_coding		7361
ENSG00000172354	47.7977	-0.00103582	0.000525393	-1.97151	0.0486656	0.871223	G protein subunit beta 2 [Source:HGNC Symbol;Acc:HGNC:4398]	chr7	100673567	100679174	1	q22.1	GNB2	65.96	protein_coding		2692
ENSG00000230999	104.892	-0.00240134	0.00121816	-1.97128	0.0486917	0.871223	MT-ND5 pseudogene 8 [Source:HGNC Symbol;Acc:HGNC:42270]	chr7	112372647	112373729	1	q31.1	MTND5P8	39.34	unprocessed_pseudogene		1083
ENSG00000146112	102.318	-0.000777619	0.000394568	-1.97081	0.0487452	0.871223	protein phosphatase 1 regulatory subunit 18 [Source:HGNC Symbol;Acc:HGNC:29413]	chr6	30676389	30687895	-1	p21.33	PPP1R18	56.1	protein_coding		4599
ENSG00000228655	58.6841	-0.00142691	0.000724237	-1.97022	0.048813	0.871223	novel transcript, antisense to ARHGAP15	chr2	143295421	143598002	-1	q22.3		35.88	lncRNA		3362
ENSG00000163359	1825.01	-0.000434903	0.00022074	-1.97021	0.0488149	0.871223	collagen type VI alpha 3 chain [Source:HGNC Symbol;Acc:HGNC:2213]	chr2	237324003	237414328	-1	q37.3	COL6A3	44.57	protein_coding		21516
ENSG00000156194	23.4335	-0.00140822	0.000714769	-1.97018	0.048818	0.871223	protein phosphatase with EF-hand domain 2 [Source:HGNC Symbol;Acc:HGNC:9244]	chr4	75859864	75902571	-1	q21.1	PPEF2	43.45	protein_coding		4979
ENSG00000258711	9.01543	-0.00186858	0.000948519	-1.97	0.0488385	0.871223	novel transcript	chr14	50956259	50962002	-1	q22.1		45.65	lncRNA		4714
ENSG00000225051	15.4751	-0.00106946	0.000542919	-1.96984	0.0488565	0.871223	high mobility group box 3 pseudogene 22 [Source:HGNC Symbol;Acc:HGNC:39314]	chr5	179679032	179694768	1	q35.3	HMGB3P22	48.71	transcribed_processed_pseudogene		825
ENSG00000110436	182.978	-0.00110376	0.000560616	-1.96883	0.0489721	0.871223	solute carrier family 1 member 2 [Source:HGNC Symbol;Acc:HGNC:10940]	chr11	35251205	35420063	-1	p13	SLC1A2	42.2	protein_coding		22800
ENSG00000176771	102.059	-0.000883685	0.000448946	-1.96835	0.0490273	0.871223	NCK associated protein 5 [Source:HGNC Symbol;Acc:HGNC:29847]	chr2	132671788	133568463	-1	q21.2	NCKAP5	39.3	protein_coding		9563
ENSG00000124786	144.381	0.000486384	0.000247139	1.96805	0.0490618	0.871223	solute carrier family 35 member B3 [Source:HGNC Symbol;Acc:HGNC:21601]	chr6	8411435	8435561	-1	p24.3	SLC35B3	34.78	protein_coding		3990
ENSG00000173918	76.7255	-0.00120047	0.000609998	-1.96798	0.0490699	0.871223	C1q and TNF related 1 [Source:HGNC Symbol;Acc:HGNC:14324]	chr17	79022814	79049788	1	q25.3	C1QTNF1	54.12	protein_coding		4755
ENSG00000163933	157.894	-0.000437882	0.000222503	-1.96798	0.0490705	0.871223	RFT1 homolog [Source:HGNC Symbol;Acc:HGNC:30220]	chr3	53088483	53130453	-1	p21.1	RFT1	45.76	protein_coding		5479
ENSG00000261036	14.6361	-0.00160742	0.000817062	-1.96731	0.0491472	0.871223	novel transcript	chr5	120345907	120410969	-1	q23.1		36.64	lncRNA		939
ENSG00000236130	15.8257	-0.00138405	0.00070356	-1.96721	0.0491592	0.871223	papillary thyroid carcinoma susceptibility candidate 2 [Source:HGNC Symbol;Acc:HGNC:44086]	chr9	97699625	97853080	-1	q22.33	PTCSC2	43.61	lncRNA		2283
ENSG00000167851	21.7748	-0.00135253	0.000687548	-1.96719	0.0491617	0.871223	CD300a molecule [Source:HGNC Symbol;Acc:HGNC:19319]	chr17	74466399	74484794	1	q25.1	CD300A	52.04	protein_coding		2701
ENSG00000139178	63.2322	-0.00060377	0.000306962	-1.96693	0.0491918	0.871223	complement C1r subcomponent like [Source:HGNC Symbol;Acc:HGNC:21265]	chr12	7089587	7109238	-1	p13.31	C1RL	49.05	protein_coding		4979
ENSG00000105520	44.6898	-0.000846255	0.00043027	-1.9668	0.0492063	0.871223	phospholipid phosphatase related 2 [Source:HGNC Symbol;Acc:HGNC:29566]	chr19	11355386	11365698	1	p13.2	PLPPR2	57.31	protein_coding		3273
ENSG00000197619	288.471	0.000332714	0.000169177	1.96666	0.0492221	0.871223	zinc finger protein 615 [Source:HGNC Symbol;Acc:HGNC:24740]	chr19	51991332	52008230	-1	q13.41	ZNF615	39.06	protein_coding		4898
ENSG00000104774	57.6038	-0.000723583	0.000367999	-1.96626	0.0492681	0.871223	mannosidase alpha class 2B member 1 [Source:HGNC Symbol;Acc:HGNC:6826]	chr19	12646511	12666742	-1	p13.13	MAN2B1	53.98	protein_coding		5374
ENSG00000221971	29.7975	-0.00177278	0.00090178	-1.96587	0.0493138	0.871223	tetratricopeptide repeat domain 4 pseudogene 1 [Source:HGNC Symbol;Acc:HGNC:12395]	chr7	45999621	46000778	-1	p12.3	TTC4P1	46.11	processed_pseudogene		1158
ENSG00000026025	1859.64	-0.000779655	0.000397018	-1.96378	0.0495557	0.871223	vimentin [Source:HGNC Symbol;Acc:HGNC:12692]	chr10	17228241	17237593	1	p13	VIM	46.3	protein_coding		5176
ENSG00000267212	11.2023	-0.00168716	0.000859335	-1.96334	0.0496071	0.871223	novel transcript	chr19	12784539	12785101	-1	p13.13		52.4	lncRNA		388
ENSG00000260105	17.0216	-0.00153406	0.000781367	-1.9633	0.0496116	0.871223	amine oxidase copper containing 4, pseudogene [Source:HGNC Symbol;Acc:HGNC:48869]	chr17	42865922	42874369	1	q21.31	AOC4P	50.34	transcribed_unprocessed_pseudogene		3169
ENSG00000203867	582.079	-0.000543592	0.000276882	-1.96326	0.0496155	0.871223	RNA binding motif protein 20 [Source:HGNC Symbol;Acc:HGNC:27424]	chr10	110644336	110839468	1	q25.2	RBM20	43.94	protein_coding		8222
ENSG00000160691	223.556	-0.000746594	0.000380328	-1.96303	0.0496431	0.871223	SHC adaptor protein 1 [Source:HGNC Symbol;Acc:HGNC:10840]	chr1	154962298	154974395	-1	q21.3	SHC1	53.79	protein_coding		4342
ENSG00000100351	57.6295	-0.00121686	0.000619937	-1.96289	0.0496595	0.871223	GRB2 related adaptor protein 2 [Source:HGNC Symbol;Acc:HGNC:4563]	chr22	39901084	39973721	1	q13.1	GRAP2	44.48	protein_coding		6188
ENSG00000279161	16.4962	-0.00204456	0.00104164	-1.96282	0.0496666	0.871223	TEC	chr19	46636810	46639161	-1	q13.32		56.04	TEC		2352
ENSG00000248472	33.517	-0.00142144	0.000724186	-1.96281	0.0496684	0.871223	DEAD/H-box helicase 11 like 9 (pseudogene) [Source:HGNC Symbol;Acc:HGNC:37109]	chr15	101976558	101979093	-1	q26.3	DDX11L9	57.53	transcribed_unprocessed_pseudogene		1740
ENSG00000013016	91.222	-0.000805568	0.000410418	-1.9628	0.0496694	0.871223	EH domain containing 3 [Source:HGNC Symbol;Acc:HGNC:3244]	chr2	31234152	31269451	1	p23.1	EHD3	50.24	protein_coding		4825
ENSG00000144619	80.1196	-0.00108681	0.000553805	-1.96243	0.0497122	0.871223	contactin 4 [Source:HGNC Symbol;Acc:HGNC:2174]	chr3	2098813	3057959	1	p26.3	CNTN4	37.97	protein_coding		9123
ENSG00000130508	371.906	-0.000663507	0.000338105	-1.96243	0.0497128	0.871223	peroxidasin [Source:HGNC Symbol;Acc:HGNC:14966]	chr2	1631887	1744852	-1	p25.3	PXDN	49.9	protein_coding		11266
ENSG00000274818	8.50672	0.00106575	0.000543168	1.9621	0.0497511	0.871223	novel transcript	chr14	70906657	70907111	-1	q24.2		40.66	lncRNA		455
ENSG00000240373	14.7281	0.000892143	0.000454755	1.96181	0.0497847	0.871223	SEC62 antisense RNA 1 [Source:HGNC Symbol;Acc:HGNC:40586]	chr3	169978536	169985715	-1	q26.2	SEC62-AS1	36.23	lncRNA		346
ENSG00000240065	119.339	-0.000926509	0.000472331	-1.96157	0.049813	0.871223	proteasome 20S subunit beta 9 [Source:HGNC Symbol;Acc:HGNC:9546]	chr6	32844136	32859851	1	p21.32	PSMB9	50.17	protein_coding		3338
ENSG00000118564	2603.39	0.000454438	0.000231673	1.96155	0.0498153	0.871223	F-box and leucine rich repeat protein 5 [Source:HGNC Symbol;Acc:HGNC:13602]	chr4	15604381	15681679	-1	p15.32	FBXL5	37.86	protein_coding		4701
ENSG00000248544	32.4129	-0.00118261	0.000602928	-1.96145	0.0498266	0.871223	novel transcript, antisense to CYFIP2	chr5	157375741	157384950	-1	q33.3		43.57	lncRNA		2078
ENSG00000198909	246.877	-0.000397006	0.000202409	-1.9614	0.0498324	0.871223	mitogen-activated protein kinase kinase kinase 3 [Source:HGNC Symbol;Acc:HGNC:6855]	chr17	63622415	63696305	1	q23.3	MAP3K3	45.21	protein_coding		6109
ENSG00000182013	72.6803	-0.000949831	0.000484264	-1.96139	0.0498332	0.871223	PNMA family member 8A [Source:HGNC Symbol;Acc:HGNC:25578]	chr19	46466491	46471563	-1	q13.32	PNMA8A	52.55	protein_coding		3696
ENSG00000229116	20.6398	-0.00123806	0.000631288	-1.96117	0.049859	0.871223	novel transcript	chr10	44282489	44293998	-1	q11.21		41.8	lncRNA		3052
ENSG00000172667	515.858	-0.000367155	0.000187243	-1.96085	0.0498964	0.871223	zinc finger matrin-type 3 [Source:HGNC Symbol;Acc:HGNC:29983]	chr3	178960121	179072215	-1	q26.32	ZMAT3	39.67	protein_coding		11298
ENSG00000126603	20.3111	-0.00110604	0.000564125	-1.96063	0.0499222	0.871223	GLIS family zinc finger 2 [Source:HGNC Symbol;Acc:HGNC:29450]	chr16	4314761	4339597	1	p13.3	GLIS2	62.05	protein_coding		4657
ENSG00000165168	320.554	-0.000806915	0.000411642	-1.96024	0.0499683	0.871223	cytochrome b-245 beta chain [Source:HGNC Symbol;Acc:HGNC:2578]	chrX	37780059	37813461	1	p21.1	CYBB	37.33	protein_coding		4375
ENSG00000273056	6.39403	0.00131266	0.00066965	1.96022	0.0499704	0.871223	novel transcript	chr9	7786105	7786688	-1	p24.1		47.26	lncRNA		584
ENSG00000256045	1135.93	0.00115527	0.000589563	1.95954	0.05005	0.871223	MT-RNR2 like 10 [Source:HGNC Symbol;Acc:HGNC:37167]	chrX	55181392	55182442	-1	p11.21	MTRNR2L10	38.73	protein_coding		1051
ENSG00000141736	189.862	-0.000575742	0.000293834	-1.95941	0.0500648	0.871223	erb-b2 receptor tyrosine kinase 2 [Source:HGNC Symbol;Acc:HGNC:3430]	chr17	39687914	39730426	1	q12	ERBB2	52.09	protein_coding		10321
ENSG00000139625	114.189	-0.000664435	0.00033911	-1.95935	0.0500723	0.871223	mitogen-activated protein kinase kinase kinase 12 [Source:HGNC Symbol;Acc:HGNC:6851]	chr12	53479669	53500063	-1	q13.13	MAP3K12	52.61	protein_coding		7971
ENSG00000069122	1393.03	0.000308467	0.000157476	1.95881	0.0501346	0.871223	adhesion G protein-coupled receptor F5 [Source:HGNC Symbol;Acc:HGNC:19030]	chr6	46852522	46954943	-1	p12.3	ADGRF5	41.65	protein_coding		6601
ENSG00000181092	333.584	-0.00169145	0.000863681	-1.95842	0.0501806	0.871223	adiponectin, C1Q and collagen domain containing [Source:HGNC Symbol;Acc:HGNC:13633]	chr3	186842704	186858463	1	q27.3	ADIPOQ	43.85	protein_coding		4599
ENSG00000287100	15.8245	-0.00133156	0.000679997	-1.95818	0.050209	0.871223	novel transcript	chr6	119349920	119391829	1	q22.31		36.66	lncRNA		1529
ENSG00000285868	24.4755	-0.00125383	0.00064044	-1.95777	0.050257	0.871223	Novel protein	chr5	157341596	157460100	-1	q33.3		42.82	protein_coding		4266
ENSG00000205955	13.2033	-0.00119237	0.000609189	-1.95731	0.0503106	0.871223	heat shock protein 90 alpha family class A member 5, pseudogene [Source:HGNC Symbol;Acc:HGNC:32535]	chr3	184115352	184117898	1	q27.1	HSP90AA5P	42.44	transcribed_processed_pseudogene		2192
ENSG00000145428	18.2558	-0.00151577	0.000774573	-1.95691	0.0503581	0.871223	ring finger protein 175 [Source:HGNC Symbol;Acc:HGNC:27735]	chr4	153710160	153760024	-1	q31.3	RNF175	41	protein_coding		4144
ENSG00000171631	74.6578	-0.000847284	0.000432997	-1.95679	0.0503721	0.871223	pyrimidinergic receptor P2Y6 [Source:HGNC Symbol;Acc:HGNC:8543]	chr11	73264498	73305103	1	q13.4	P2RY6	51.57	protein_coding		10778
ENSG00000272510	19.3136	-0.00124166	0.000634586	-1.95664	0.0503899	0.871223	novel transcript, antisense to DNAJC16	chr1	15565611	15565956	-1	p36.21		37.28	lncRNA		346
ENSG00000251257	31.4964	0.000873997	0.000446799	1.95613	0.05045	0.871223	novel transcript	chr5	38460925	38468339	-1	p13.1		49.04	lncRNA		726
ENSG00000179941	477.286	0.000499951	0.000255582	1.95612	0.0504504	0.871223	Bardet-Biedl syndrome 10 [Source:HGNC Symbol;Acc:HGNC:26291]	chr12	76344474	76348415	-1	q21.2	BBS10	37.16	protein_coding		3568
ENSG00000077454	45.2436	-0.00108287	0.000553581	-1.95612	0.0504512	0.871223	leucine rich repeats and calponin homology domain containing 4 [Source:HGNC Symbol;Acc:HGNC:6691]	chr7	100574011	100586129	-1	q22.1	LRCH4	60.34	protein_coding		7117
ENSG00000183044	72.3666	-0.000721044	0.000368665	-1.95582	0.0504859	0.871223	4-aminobutyrate aminotransferase [Source:HGNC Symbol;Acc:HGNC:23]	chr16	8674596	8784575	1	p13.2	ABAT	47.34	protein_coding		9713
ENSG00000088367	360.41	-0.000495848	0.000253605	-1.9552	0.0505596	0.871223	erythrocyte membrane protein band 4.1 like 1 [Source:HGNC Symbol;Acc:HGNC:3378]	chr20	36091504	36232799	1	q11.23	EPB41L1	49.98	protein_coding		9676
ENSG00000099284	241.025	-0.000432697	0.000221318	-1.95509	0.0505721	0.871223	macroH2A.2 histone [Source:HGNC Symbol;Acc:HGNC:14453]	chr10	70052544	70112282	1	q22.1	MACROH2A2	45.85	protein_coding		14988
ENSG00000189043	11094.5	0.00062796	0.000321219	1.95492	0.0505919	0.871223	NDUFA4 mitochondrial complex associated [Source:HGNC Symbol;Acc:HGNC:7687]	chr7	10931943	10940153	-1	p21.3	NDUFA4	37.54	protein_coding		3461
ENSG00000255650	6.79136	-0.0014791	0.000756657	-1.95479	0.0506083	0.871223	FAM222A antisense RNA 1 [Source:HGNC Symbol;Acc:HGNC:28223]	chr12	109734166	109773508	-1	q24.11	FAM222A-AS1	51.08	lncRNA		1068
ENSG00000196296	47004.8	-0.000808028	0.000413477	-1.95423	0.0506741	0.871223	ATPase sarcoplasmic/endoplasmic reticulum Ca2+ transporting 1 [Source:HGNC Symbol;Acc:HGNC:811]	chr16	28878405	28904466	1	p11.2	ATP2A1	54.02	protein_coding		4544
ENSG00000130600	2553.54	-0.000954719	0.000488591	-1.95403	0.0506982	0.871223	H19 imprinted maternally expressed transcript [Source:HGNC Symbol;Acc:HGNC:4713]	chr11	1995176	2001470	-1	p15.5	H19	62.14	lncRNA		2897
ENSG00000100353	1567.27	-0.00048283	0.000247103	-1.95397	0.0507053	0.871223	eukaryotic translation initiation factor 3 subunit D [Source:HGNC Symbol;Acc:HGNC:3278]	chr22	36510855	36529184	-1	q12.3	EIF3D	46.83	protein_coding		3813
ENSG00000081692	8.83541	-0.00106905	0.000547177	-1.95375	0.0507306	0.871223	jumonji domain containing 4 [Source:HGNC Symbol;Acc:HGNC:25724]	chr1	227730425	227735411	-1	q42.13	JMJD4	61.26	protein_coding		4315
ENSG00000213139	38.441	0.000648844	0.000332217	1.95307	0.0508112	0.871223	crystallin gamma S [Source:HGNC Symbol;Acc:HGNC:2417]	chr3	186538441	186546702	-1	q27.3	CRYGS	37.09	protein_coding		2080
ENSG00000267672	11.8791	-0.00123212	0.000631001	-1.95264	0.0508625	0.871223	novel transcript	chr19	37091341	37092564	1	q13.12		41.34	lncRNA		1224
ENSG00000196639	41.9124	-0.00116869	0.000598517	-1.95264	0.0508628	0.871223	histamine receptor H1 [Source:HGNC Symbol;Acc:HGNC:5182]	chr3	11137093	11263557	1	p25.3	HRH1	46.19	protein_coding		5581
ENSG00000181467	201.779	-0.000786598	0.000402854	-1.95256	0.0508717	0.871223	RAP2B, member of RAS oncogene family [Source:HGNC Symbol;Acc:HGNC:9862]	chr3	153162226	153170627	1	q25.2	RAP2B	41.26	protein_coding		8402
ENSG00000271270	76.6513	-0.000673406	0.000344906	-1.95243	0.050887	0.871223	TMCC1 divergent transcript [Source:HGNC Symbol;Acc:HGNC:49060]	chr3	129893811	129918575	1	q22.1	TMCC1-DT	44.12	lncRNA		7702
ENSG00000183098	99.1463	-0.000925705	0.000474142	-1.95238	0.0508931	0.871223	glypican 6 [Source:HGNC Symbol;Acc:HGNC:4454]	chr13	93226807	94408020	1	q31.3	GPC6	37.14	protein_coding		7122
ENSG00000159131	483.027	0.000319221	0.00016351	1.95231	0.0509016	0.871223	phosphoribosylglycinamide formyltransferase, phosphoribosylglycinamide synthetase, phosphoribosylaminoimidazole synthetase [Source:HGNC Symbol;Acc:HGNC:4163]	chr21	33503931	33543491	-1	q22.11	GART	41.63	protein_coding		7751
ENSG00000136895	144.468	-0.000627704	0.000321541	-1.95217	0.0509177	0.871223	GTPase activating Rap/RanGAP domain like 3 [Source:HGNC Symbol;Acc:HGNC:25425]	chr9	127224265	127393660	1	q33.3	GARNL3	43.3	protein_coding		9695
ENSG00000159961	18.9886	-0.00125899	0.000645054	-1.95175	0.0509675	0.871223	olfactory receptor family 3 subfamily A member 3 [Source:HGNC Symbol;Acc:HGNC:8284]	chr17	3411370	3424070	1	p13.2	OR3A3	42.41	protein_coding		3812
ENSG00000135821	7807.87	0.000602563	0.000308825	1.95114	0.0510399	0.871223	glutamate-ammonia ligase [Source:HGNC Symbol;Acc:HGNC:4341]	chr1	182378098	182392206	-1	q25.3	GLUL	46.71	protein_coding		12638
ENSG00000106125	30.2586	-0.000859597	0.000440631	-1.95083	0.0510768	0.871223	MINDY lysine 48 deubiquitinase 4 [Source:HGNC Symbol;Acc:HGNC:21916]	chr7	30771417	30892387	1	p14.3	MINDY4	48.22	protein_coding		7336
ENSG00000152779	93.0326	0.000555398	0.00028473	1.95061	0.0511035	0.871223	solute carrier family 16 member 12 [Source:HGNC Symbol;Acc:HGNC:23094]	chr10	89430299	89556641	-1	q23.31	SLC16A12	40.16	protein_coding		4873
ENSG00000165617	101.47	-0.00069417	0.000355969	-1.95009	0.0511656	0.871223	dishevelled binding antagonist of beta catenin 1 [Source:HGNC Symbol;Acc:HGNC:17748]	chr14	58633967	58648321	1	q23.1	DACT1	45.52	protein_coding		4584
ENSG00000258938	13.9724	-0.00139383	0.000714802	-1.94996	0.0511814	0.871223	novel transcript, antisense to BRMS1L	chr14	35819224	35826765	-1	q13.2		47.81	lncRNA		2867
ENSG00000126705	281.999	-0.000611103	0.00031343	-1.94973	0.0512083	0.871223	AT-hook DNA binding motif containing 1 [Source:HGNC Symbol;Acc:HGNC:25230]	chr1	27534035	27604431	-1	p35.3	AHDC1	56.39	protein_coding		8297
ENSG00000116678	290.543	-0.000765573	0.000392688	-1.94957	0.0512273	0.871223	leptin receptor [Source:HGNC Symbol;Acc:HGNC:6554]	chr1	65420652	65641559	1	p31.3	LEPR	37.78	protein_coding		11370
ENSG00000159784	205.871	-0.000575568	0.000295301	-1.94909	0.0512844	0.871223	family with sequence similarity 131 member B [Source:HGNC Symbol;Acc:HGNC:22202]	chr7	143353400	143362770	-1	q34	FAM131B	55.07	protein_coding		6430
ENSG00000226455	13.0159	-0.00103299	0.000530076	-1.94875	0.0513251	0.871223	novel transcript	chr6	89950116	89953186	1	q15		51.74	lncRNA		935
ENSG00000278238	11.2841	-0.00118527	0.000608268	-1.9486	0.0513427	0.871223	novel transcript	chr13	52454775	52455331	-1	q14.3		45.06	lncRNA		557
ENSG00000287631	10.3119	-0.00106852	0.00054836	-1.94857	0.0513473	0.871223	novel transcript, antisense to PILRA	chr7	100388809	100398366	-1	q22.1		45.67	lncRNA		713
ENSG00000139220	141.454	-0.00117845	0.00060481	-1.94846	0.0513602	0.871223	PTPRF interacting protein alpha 2 [Source:HGNC Symbol;Acc:HGNC:9246]	chr12	81257975	81759553	-1	q21.31	PPFIA2	34.5	protein_coding		8573
ENSG00000175221	86.1611	-0.000771097	0.000395756	-1.94842	0.0513652	0.871223	mediator complex subunit 16 [Source:HGNC Symbol;Acc:HGNC:17556]	chr19	867630	893218	-1	p13.3	MED16	62.67	protein_coding		4222
ENSG00000100599	49.8713	-0.000818246	0.000419958	-1.9484	0.0513672	0.871223	Ras and Rab interactor 3 [Source:HGNC Symbol;Acc:HGNC:18751]	chr14	92513781	92688994	1	q32.12	RIN3	49.34	protein_coding		8676
ENSG00000133454	3565.85	-0.000599994	0.000307953	-1.94833	0.0513757	0.871223	myosin XVIIIB [Source:HGNC Symbol;Acc:HGNC:18150]	chr22	25742144	26031045	1	q12.1	MYO18B	45.93	protein_coding		9710
ENSG00000173846	17.5741	-0.00117273	0.000602028	-1.94797	0.0514188	0.871223	polo like kinase 3 [Source:HGNC Symbol;Acc:HGNC:2154]	chr1	44800377	44805990	1	p34.1	PLK3	59.51	protein_coding		3327
ENSG00000287051	15.7398	-0.00117707	0.000604305	-1.9478	0.0514387	0.871223	novel transcript, antisense to KRT86	chr12	52298856	52306287	-1	q13.13		52.02	lncRNA		1643
ENSG00000204296	81.6515	-0.00157876	0.000810739	-1.94731	0.0514972	0.871223	testis expressed basic protein 1 [Source:HGNC Symbol;Acc:HGNC:13922]	chr6	32288526	32371912	-1	p21.32	TSBP1	38.14	protein_coding		2445
ENSG00000085117	32.0232	-0.000895815	0.000460143	-1.94682	0.0515565	0.871223	CD82 molecule [Source:HGNC Symbol;Acc:HGNC:6210]	chr11	44564427	44620358	1	p11.2	CD82	53.56	protein_coding		4039
ENSG00000185475	112.35	-0.000644269	0.000330952	-1.94671	0.0515692	0.871223	transmembrane protein 179B [Source:HGNC Symbol;Acc:HGNC:33744]	chr11	62787402	62790400	1	q12.3	TMEM179B	52.82	protein_coding		1504
ENSG00000117859	3733.13	0.000388316	0.000199481	1.94663	0.0515795	0.871223	oxysterol binding protein like 9 [Source:HGNC Symbol;Acc:HGNC:16386]	chr1	51577179	51798427	1	p32.3	OSBPL9	40.08	protein_coding		10273
ENSG00000168246	179.667	-0.000376366	0.000193351	-1.94654	0.0515896	0.871223	ubiquitin domain containing 2 [Source:HGNC Symbol;Acc:HGNC:24463]	chr5	172209646	172283764	-1	q35.1	UBTD2	41.24	protein_coding		2988
ENSG00000233791	16.7436	-0.00127622	0.00065584	-1.94593	0.0516629	0.871223	long intergenic non-protein coding RNA 1136 [Source:HGNC Symbol;Acc:HGNC:49452]	chr1	203298758	203305309	-1	q32.1	LINC01136	47.31	lncRNA		2725
ENSG00000271428	8.87067	-0.00141225	0.000725812	-1.94576	0.051684	0.871223	MPHOSPH6 pseudogene 1 [Source:HGNC Symbol;Acc:HGNC:54549]	chr1	22068340	22068827	-1	p36.12	MPHOSPH6P1	37.5	processed_pseudogene		488
ENSG00000014824	2004.25	0.000443985	0.000228192	1.94567	0.0516949	0.871223	solute carrier family 30 member 9 [Source:HGNC Symbol;Acc:HGNC:1329]	chr4	41990502	42090461	1	p13	SLC30A9	36.97	protein_coding		7199
ENSG00000142149	31.8344	-0.00118028	0.000606839	-1.94497	0.0517784	0.871223	hormonally up-regulated Neu-associated kinase [Source:HGNC Symbol;Acc:HGNC:13326]	chr21	31873020	32044633	1	q22.11	HUNK	45.92	protein_coding		8589
ENSG00000129925	77.5451	-0.00077524	0.000398593	-1.94494	0.0517824	0.871223	post-glycosylphosphatidylinositol attachment to proteins 6 [Source:HGNC Symbol;Acc:HGNC:17205]	chr16	370788	387113	-1	p13.3	PGAP6	61.64	protein_coding		4428
ENSG00000101542	83.1718	0.001008	0.000518343	1.94466	0.0518164	0.871223	cadherin 20 [Source:HGNC Symbol;Acc:HGNC:1760]	chr18	61333430	61555779	1	q21.33	CDH20	39.06	protein_coding		4277
ENSG00000117616	595.835	0.000411357	0.000211539	1.94459	0.051824	0.871223	arginine and serine rich protein 1 [Source:HGNC Symbol;Acc:HGNC:25234]	chr1	25242249	25338213	-1	p36.11	RSRP1	46.4	protein_coding		6730
ENSG00000137309	438.281	-0.00103958	0.000534641	-1.94445	0.0518416	0.871223	high mobility group AT-hook 1 [Source:HGNC Symbol;Acc:HGNC:5010]	chr6	34236873	34246231	1	p21.31	HMGA1	57.83	protein_coding		2327
ENSG00000196756	129.168	-0.000724821	0.000372807	-1.94423	0.0518681	0.871223	small nucleolar RNA host gene 17 [Source:HGNC Symbol;Acc:HGNC:48600]	chr20	38419638	38435409	-1	q11.23	SNHG17	51.19	lncRNA		11824
ENSG00000225560	129.62	-0.00227379	0.00116974	-1.94383	0.0519154	0.871223	family with sequence similarity 197 Y-linked member 8 [Source:HGNC Symbol;Acc:HGNC:37470]	chrY	9347511	9356814	-1	p11.2	FAM197Y8	43.81	transcribed_processed_pseudogene		2863
ENSG00000143869	19.0215	-0.00139659	0.000718537	-1.94365	0.0519372	0.871223	growth differentiation factor 7 [Source:HGNC Symbol;Acc:HGNC:4222]	chr2	20667144	20679243	1	p24.1	GDF7	54.59	protein_coding		9267
ENSG00000154814	1026.87	0.0003306	0.00017011	1.94345	0.0519621	0.871223	oxidoreductase NAD binding domain containing 1 [Source:HGNC Symbol;Acc:HGNC:25128]	chr3	16265160	16350299	1	p25.1	OXNAD1	42.08	protein_coding		6095
ENSG00000135083	32.8033	-0.00106342	0.000547346	-1.94286	0.0520331	0.871223	cyclin J like [Source:HGNC Symbol;Acc:HGNC:25876]	chr5	160249083	160345396	-1	q33.3	CCNJL	46.72	protein_coding		9232
ENSG00000182973	169.813	0.000288526	0.000148522	1.94265	0.0520581	0.871223	CCR4-NOT transcription complex subunit 10 [Source:HGNC Symbol;Acc:HGNC:23817]	chr3	32685145	32773875	1	p22.3	CNOT10	41.97	protein_coding		4846
ENSG00000248333	624.868	-0.000621993	0.000320214	-1.94243	0.0520854	0.871223	cyclin dependent kinase 11B [Source:HGNC Symbol;Acc:HGNC:1729]	chr1	1635225	1659012	-1	p36.33	CDK11B	51.91	protein_coding		3490
ENSG00000070366	284.89	-0.000393095	0.000202375	-1.94241	0.0520876	0.871223	SMG6 nonsense mediated mRNA decay factor [Source:HGNC Symbol;Acc:HGNC:17809]	chr17	2059839	2303785	-1	p13.3	SMG6	45.76	protein_coding		10568
ENSG00000134343	58.735	-0.00177634	0.000914532	-1.94234	0.0520955	0.871223	anoctamin 3 [Source:HGNC Symbol;Acc:HGNC:14004]	chr11	26188842	26663289	1	p14.3	ANO3	36.39	protein_coding		7795
ENSG00000184730	15.773	-0.00150457	0.000774783	-1.94192	0.0521469	0.871223	apolipoprotein B receptor [Source:HGNC Symbol;Acc:HGNC:24087]	chr16	28494643	28498970	1	p12.1	APOBR	62.52	protein_coding		3798
ENSG00000205918	184.9	-0.000500772	0.000257875	-1.94192	0.0521472	0.871223	3-phosphoinositide dependent protein kinase 2, pseudogene [Source:HGNC Symbol;Acc:HGNC:49897]	chr16	2616121	2643296	-1	p13.3	PDPK2P	52.98	transcribed_unprocessed_pseudogene		4426
ENSG00000091513	138.374	-0.00131374	0.000676536	-1.94187	0.0521531	0.871223	transferrin [Source:HGNC Symbol;Acc:HGNC:11740]	chr3	133746040	133796641	1	q22.1	TF	43.58	protein_coding		26038
ENSG00000063244	62.2764	-0.000760118	0.000391484	-1.94163	0.0521814	0.871223	U2 small nuclear RNA auxiliary factor 2 [Source:HGNC Symbol;Acc:HGNC:23156]	chr19	55654146	55674716	1	q13.42	U2AF2	56.03	protein_coding		4116
ENSG00000158480	169.362	-0.000554611	0.000285645	-1.94161	0.0521845	0.871223	spermatogenesis associated 2 [Source:HGNC Symbol;Acc:HGNC:14681]	chr20	49903391	49915529	-1	q13.13	SPATA2	52.32	protein_coding		4291
ENSG00000075651	260.426	-0.000510116	0.000262833	-1.94084	0.0522779	0.871223	phospholipase D1 [Source:HGNC Symbol;Acc:HGNC:9067]	chr3	171600404	171810950	-1	q26.31	PLD1	38.86	protein_coding		12860
ENSG00000136383	6812.05	-0.00064965	0.000334785	-1.9405	0.0523188	0.871223	alpha kinase 3 [Source:HGNC Symbol;Acc:HGNC:17574]	chr15	84817356	84873479	1	q25.3	ALPK3	47.94	protein_coding		10261
ENSG00000164294	64.2363	-0.00070803	0.000364873	-1.94048	0.052321	0.871223	glutathione peroxidase 8 (putative) [Source:HGNC Symbol;Acc:HGNC:33100]	chr5	55160167	55167297	1	q11.2	GPX8	38.84	protein_coding		4045
ENSG00000172349	105.65	-0.000604251	0.000311434	-1.94022	0.0523529	0.871223	interleukin 16 [Source:HGNC Symbol;Acc:HGNC:5980]	chr15	81159575	81314058	1	q25.1	IL16	43.65	protein_coding		12094
ENSG00000274756	6.56627	0.00137581	0.000709171	1.94002	0.0523767	0.871223	ribosomal protein S2 (RPS2) pseudogene	chr17	36574462	36575325	-1	q12		57.52	processed_pseudogene		864
ENSG00000112414	105.358	-0.000962738	0.000496255	-1.94001	0.0523789	0.871223	adhesion G protein-coupled receptor G6 [Source:HGNC Symbol;Acc:HGNC:13841]	chr6	142301854	142446266	1	q24.2	ADGRG6	35.7	protein_coding		8473
ENSG00000138080	13.5611	-0.00131888	0.000679832	-1.94001	0.0523791	0.871223	elastin microfibril interfacer 1 [Source:HGNC Symbol;Acc:HGNC:19880]	chr2	27078615	27086403	1	p23.3	EMILIN1	61.55	protein_coding		3905
ENSG00000251283	39.2598	-0.00271123	0.00139755	-1.93999	0.0523806	0.871223	long intergenic non-protein coding RNA 2272 [Source:HGNC Symbol;Acc:HGNC:53187]	chr4	156634494	156642454	-1	q32.1	LINC02272	37.03	lncRNA		607
ENSG00000164946	159.879	-0.000673712	0.000347284	-1.93995	0.0523861	0.871223	FRAS1 related extracellular matrix 1 [Source:HGNC Symbol;Acc:HGNC:23399]	chr9	14737152	14910995	-1	p22.3	FREM1	39.43	protein_coding		8274
ENSG00000287787	13.3897	-0.0011008	0.000567546	-1.93958	0.0524312	0.871223	novel transcript, sense intronic to GSE1	chr16	85227203	85309176	1	q24.1		56.45	lncRNA		1179
ENSG00000177324	19.6078	-0.0015721	0.000810694	-1.9392	0.0524767	0.871223	BEN domain containing 2 [Source:HGNC Symbol;Acc:HGNC:28509]	chrX	18162931	18220886	-1	p22.13	BEND2	40.11	protein_coding		4640
ENSG00000104756	1788.3	0.00040554	0.000209219	1.93835	0.0525805	0.871223	potassium channel tetramerization domain containing 9 [Source:HGNC Symbol;Acc:HGNC:22401]	chr8	25427847	25458476	-1	p21.2	KCTD9	37.3	protein_coding		4383
ENSG00000131747	35.8391	-0.00123144	0.000635324	-1.93829	0.0525874	0.871223	DNA topoisomerase II alpha [Source:HGNC Symbol;Acc:HGNC:11989]	chr17	40388525	40417896	-1	q21.2	TOP2A	39.79	protein_coding		6374
ENSG00000136999	120.659	-0.00106245	0.000548178	-1.93815	0.0526049	0.871223	cellular communication network factor 3 [Source:HGNC Symbol;Acc:HGNC:7885]	chr8	119416446	119424434	1	q24.12	CCN3	41.69	protein_coding		2614
ENSG00000153904	2268.07	-0.000572362	0.000295316	-1.93813	0.0526068	0.871223	dimethylarginine dimethylaminohydrolase 1 [Source:HGNC Symbol;Acc:HGNC:2715]	chr1	85318481	85578363	-1	p22.3	DDAH1	39.19	protein_coding		4587
ENSG00000260086	11.769	-0.00173081	0.000893235	-1.93768	0.0526618	0.871223	novel transcript	chr16	48623422	48746318	1	q12.1		41.97	lncRNA		3332
ENSG00000231079	19.5307	-0.00160991	0.00083087	-1.93762	0.0526701	0.871223	KIF5C antisense RNA 1 [Source:HGNC Symbol;Acc:HGNC:40325]	chr2	148866470	148888823	-1	q23.1	KIF5C-AS1	44.1	lncRNA		4156
ENSG00000273783	9.25527	-0.00110612	0.00057094	-1.93737	0.0526998	0.871223	novel transcript, antisense to GTF2A1	chr14	81221218	81222460	1	q31.1		46.82	lncRNA		1130
ENSG00000163431	2523.72	-0.000632702	0.000326757	-1.93631	0.0528298	0.871223	leiomodin 1 [Source:HGNC Symbol;Acc:HGNC:6647]	chr1	201896456	201946588	-1	q32.1	LMOD1	48.52	protein_coding		3967
ENSG00000240435	45.9087	-0.000765667	0.000395507	-1.93591	0.0528785	0.871223	ribosomal protein S12 pseudogene 27 [Source:HGNC Symbol;Acc:HGNC:35892]	chr16	68209442	68209778	1	q22.1	RPS12P27	47.77	processed_pseudogene		337
ENSG00000166317	9583.93	-0.00068602	0.00035441	-1.93567	0.0529084	0.871223	synaptopodin 2 like [Source:HGNC Symbol;Acc:HGNC:23532]	chr10	73644881	73663803	-1	q22.2	SYNPO2L	50.61	protein_coding		5104
ENSG00000198099	29.3335	-0.00140931	0.000728314	-1.93503	0.0529861	0.871223	alcohol dehydrogenase 4 (class II), pi polypeptide [Source:HGNC Symbol;Acc:HGNC:252]	chr4	99123657	99157792	-1	q23	ADH4	37.53	protein_coding		2453
ENSG00000271978	23.9129	-0.00104099	0.000538117	-1.93451	0.0530509	0.871223	novel transcript	chr6	5031756	5054423	-1	p25.1		44.53	lncRNA		3273
ENSG00000237732	11.029	-0.00141665	0.000732361	-1.93436	0.0530691	0.871223	cancer/testis associated transcript 75 [Source:HGNC Symbol;Acc:HGNC:37174]	chr2	222318275	222352989	1	q36.1	CT75	39.28	transcribed_unprocessed_pseudogene		2567
ENSG00000261654	68.1592	-0.00117881	0.000609545	-1.93391	0.0531239	0.871223	novel transcript, sense overlapping C1orf103	chr1	110936369	110942353	-1	p13.3		33.75	lncRNA		5985
ENSG00000141542	473.213	-0.000622129	0.000321766	-1.93349	0.0531764	0.871223	RAB40B, member RAS oncogene family [Source:HGNC Symbol;Acc:HGNC:18284]	chr17	82654973	82698698	-1	q25.3	RAB40B	53.01	protein_coding		6164
ENSG00000241149	16.5431	-0.00232037	0.00120024	-1.93325	0.0532058	0.871223	zinc finger protein 722, pseudogene [Source:HGNC Symbol;Acc:HGNC:22571]	chr7	63998874	64016130	1	q11.21	ZNF722P	37.96	protein_coding		1453
ENSG00000113460	273.692	0.000441674	0.000228498	1.93294	0.0532436	0.871223	biogenesis of ribosomes BRX1 [Source:HGNC Symbol;Acc:HGNC:24170]	chr5	34915677	34925996	1	p13.2	BRIX1	37.61	protein_coding		4710
ENSG00000231460	22.239	-0.00230647	0.00119347	-1.93258	0.0532885	0.871223	novel transcript	chr9	23829670	23849914	1	p21.3		34.24	lncRNA		1430
ENSG00000112562	858.26	-0.000849011	0.000439445	-1.93201	0.0533587	0.871223	SPARC related modular calcium binding 2 [Source:HGNC Symbol;Acc:HGNC:20323]	chr6	168441151	168673445	1	q27	SMOC2	47.27	protein_coding		4032
ENSG00000169413	31.872	-0.000991204	0.000513239	-1.93127	0.0534497	0.871223	ribonuclease A family member k6 [Source:HGNC Symbol;Acc:HGNC:10048]	chr14	20781268	20782467	1	q11.2	RNASE6	42.58	protein_coding		844
ENSG00000092377	23.7318	-0.00106377	0.000550826	-1.93122	0.0534555	0.871223	transducin beta like 1 Y-linked [Source:HGNC Symbol;Acc:HGNC:18502]	chrY	6910686	7101970	1	p11.2	TBL1Y	43.32	protein_coding		2625
ENSG00000245479	8.77606	-0.00139525	0.000722514	-1.93111	0.0534699	0.871223	long intergenic non-protein coding RNA 1585 [Source:HGNC Symbol;Acc:HGNC:51432]	chr15	90660207	90664967	1	q26.1	LINC01585	45.85	lncRNA		1504
ENSG00000282164	64.1773	-0.000826184	0.00042802	-1.93025	0.0535761	0.871223	paternally expressed 13 [Source:HGNC Symbol;Acc:HGNC:19969]	chr8	140094894	140100543	-1	q24.3	PEG13	57.12	lncRNA		5650
ENSG00000188488	146.45	-0.0013229	0.000685398	-1.93013	0.0535911	0.871223	serpin family A member 5 [Source:HGNC Symbol;Acc:HGNC:8723]	chr14	94561442	94593118	1	q32.13	SERPINA5	49.18	protein_coding		3751
ENSG00000188938	570.199	-0.000263469	0.000136514	-1.92998	0.0536095	0.871223	family with sequence similarity 120A opposite strand [Source:HGNC Symbol;Acc:HGNC:23389]	chr9	93431441	93453581	-1	q22.31	FAM120AOS	44.93	protein_coding		10144
ENSG00000128656	137.031	-0.000808637	0.000419078	-1.92956	0.0536613	0.871223	chimerin 1 [Source:HGNC Symbol;Acc:HGNC:1943]	chr2	174798809	175005381	-1	q31.1	CHN1	37.23	protein_coding		9402
ENSG00000246223	47.2376	-0.00108066	0.000560073	-1.92951	0.0536681	0.871223	long intergenic non-protein coding RNA 1550 [Source:HGNC Symbol;Acc:HGNC:20111]	chr14	97924637	97978124	-1	q32.2	LINC01550	43.16	lncRNA		6913
ENSG00000131473	218.503	-0.000527515	0.00027349	-1.92883	0.0537521	0.871223	ATP citrate lyase [Source:HGNC Symbol;Acc:HGNC:115]	chr17	41866917	41930542	-1	q21.2	ACLY	49.89	protein_coding		5208
ENSG00000168546	24.5906	-0.0013582	0.000704184	-1.92875	0.0537616	0.871223	GDNF family receptor alpha 2 [Source:HGNC Symbol;Acc:HGNC:4244]	chr8	21690398	21812357	-1	p21.3	GFRA2	52.15	protein_coding		5777
ENSG00000196917	14.1814	-0.00175832	0.000911658	-1.92871	0.053767	0.871223	hydroxycarboxylic acid receptor 1 [Source:HGNC Symbol;Acc:HGNC:4532]	chr12	122726076	122730844	-1	q24.31	HCAR1	48.94	protein_coding		4769
ENSG00000128283	28.0927	-0.000827361	0.000429007	-1.92855	0.0537866	0.871223	CDC42 effector protein 1 [Source:HGNC Symbol;Acc:HGNC:17014]	chr22	37560480	37569405	1	q13.1	CDC42EP1	58.77	protein_coding		2540
ENSG00000185149	20.4252	-0.00214906	0.00111435	-1.92853	0.0537892	0.871223	neuropeptide Y receptor Y2 [Source:HGNC Symbol;Acc:HGNC:7957]	chr4	155208636	155217078	1	q32.1	NPY2R	39.59	protein_coding		3621
ENSG00000173868	16.8786	-0.0012983	0.000673263	-1.92837	0.0538096	0.871223	phosphoethanolamine/phosphocholine phosphatase 1 [Source:HGNC Symbol;Acc:HGNC:16815]	chr17	49223366	49230787	-1	q21.32	PHOSPHO1	56.75	protein_coding		2392
ENSG00000174697	40.9565	-0.0016762	0.000869612	-1.92752	0.0539146	0.871223	leptin [Source:HGNC Symbol;Acc:HGNC:6553]	chr7	128241278	128257629	1	q32.1	LEP	49.04	protein_coding		3427
ENSG00000198513	106.058	-0.000842278	0.000437043	-1.92722	0.0539521	0.871223	atlastin GTPase 1 [Source:HGNC Symbol;Acc:HGNC:11231]	chr14	50532509	50634017	1	q22.1	ATL1	37.83	protein_coding		16489
ENSG00000008283	55.9611	-0.000736778	0.00038231	-1.92717	0.0539581	0.871223	cytochrome b561 [Source:HGNC Symbol;Acc:HGNC:2571]	chr17	63432304	63446354	-1	q23.3	CYB561	57.39	protein_coding		5296
ENSG00000131459	62.7461	-0.00072325	0.000375331	-1.92697	0.0539836	0.871223	glutamine-fructose-6-phosphate transaminase 2 [Source:HGNC Symbol;Acc:HGNC:4242]	chr5	180300698	180353336	-1	q35.3	GFPT2	51.24	protein_coding		4721
ENSG00000144034	354.022	0.000356933	0.000185235	1.92692	0.0539891	0.871223	TP53RK binding protein [Source:HGNC Symbol;Acc:HGNC:24259]	chr2	73729104	73737400	-1	p13.1	TPRKB	40.52	protein_coding		2004
ENSG00000123360	65.0138	-0.00109854	0.000570116	-1.92687	0.0539953	0.871223	phosphodiesterase 1B [Source:HGNC Symbol;Acc:HGNC:8775]	chr12	54549601	54579239	1	q13.2	PDE1B	49.29	protein_coding		7367
ENSG00000087301	313.034	0.000343239	0.000178198	1.92616	0.0540842	0.871223	thioredoxin domain containing 16 [Source:HGNC Symbol;Acc:HGNC:19965]	chr14	52430596	52552522	-1	q22.1	TXNDC16	36.83	protein_coding		4733
ENSG00000169251	1202.91	0.000372524	0.000193404	1.92614	0.0540867	0.871223	NMD3 ribosome export adaptor [Source:HGNC Symbol;Acc:HGNC:24250]	chr3	161104696	161253532	1	q26.1	NMD3	37.99	protein_coding		4869
ENSG00000125384	8.64814	-0.00136596	0.00070919	-1.92609	0.0540936	0.871223	prostaglandin E receptor 2 [Source:HGNC Symbol;Acc:HGNC:9594]	chr14	52314305	52328598	1	q22.1	PTGER2	42.21	protein_coding		2465
ENSG00000186074	13.2618	-0.00151415	0.000786127	-1.92609	0.0540937	0.871223	CD300 molecule like family member f [Source:HGNC Symbol;Acc:HGNC:29883]	chr17	74694311	74712978	-1	q25.1	CD300LF	48.69	protein_coding		2161
ENSG00000110955	46893.7	0.000609965	0.000316712	1.92593	0.0541133	0.871223	ATP synthase F1 subunit beta [Source:HGNC Symbol;Acc:HGNC:830]	chr12	56638175	56645984	-1	q13.3	ATP5F1B	45.22	protein_coding		2238
ENSG00000084628	451.561	-0.000802888	0.00041708	-1.92502	0.0542268	0.871223	sodium/potassium transporting ATPase interacting 1 [Source:HGNC Symbol;Acc:HGNC:25743]	chr1	31179745	31239887	-1	p35.2	NKAIN1	50.64	protein_coding		3320
ENSG00000229240	50.7033	-0.00122965	0.000638867	-1.92473	0.0542632	0.871223	long intergenic non-protein coding RNA 710 [Source:HGNC Symbol;Acc:HGNC:27386]	chr10	10917866	10952234	-1	p14	LINC00710	42.41	lncRNA		7545
ENSG00000163694	42.241	-0.00099704	0.000518032	-1.92467	0.0542708	0.871223	RNA binding motif protein 47 [Source:HGNC Symbol;Acc:HGNC:30358]	chr4	40423267	40630875	-1	p14	RBM47	43.22	protein_coding		8544
ENSG00000137507	162.693	-0.000886214	0.000460517	-1.92439	0.0543057	0.871223	leucine rich repeat containing 32 [Source:HGNC Symbol;Acc:HGNC:4161]	chr11	76657524	76670747	-1	q13.5	LRRC32	56.19	protein_coding		4459
ENSG00000196981	164.81	0.000375692	0.000195253	1.92413	0.0543383	0.871223	WD repeat domain 5B [Source:HGNC Symbol;Acc:HGNC:17826]	chr3	122411846	122416062	-1	q21.1	WDR5B	39.93	protein_coding		4217
ENSG00000117298	205.946	-0.00061417	0.000319207	-1.92405	0.0543489	0.871223	endothelin converting enzyme 1 [Source:HGNC Symbol;Acc:HGNC:3146]	chr1	21217247	21345572	-1	p36.12	ECE1	52.21	protein_coding		7308
ENSG00000157368	10.7536	-0.00155213	0.000806835	-1.92373	0.0543883	0.871223	interleukin 34 [Source:HGNC Symbol;Acc:HGNC:28529]	chr16	70579895	70660682	1	q22.1	IL34	48.52	protein_coding		2233
ENSG00000286252	1901.17	-0.00164533	0.000855376	-1.92352	0.0544148	0.871223	TEC	chr21	8237649	8237979	1	p11.2		44.71	TEC		331
ENSG00000242082	12.1632	-0.00166596	0.000866224	-1.92325	0.054449	0.871223	SLC5A4 antisense RNA 1 [Source:HGNC Symbol;Acc:HGNC:53163]	chr22	32205115	32278382	1	q12.3	SLC5A4-AS1	43.61	lncRNA		6806
ENSG00000142798	905.031	-0.000827037	0.000430046	-1.92313	0.0544633	0.871223	heparan sulfate proteoglycan 2 [Source:HGNC Symbol;Acc:HGNC:5273]	chr1	21822244	21937310	-1	p36.12	HSPG2	56.09	protein_coding		18118
ENSG00000149260	55.2272	-0.000848016	0.000440958	-1.92312	0.0544645	0.871223	calpain 5 [Source:HGNC Symbol;Acc:HGNC:1482]	chr11	77066961	77126155	1	q13.5	CAPN5	55.95	protein_coding		6137
ENSG00000102738	734.935	0.000398085	0.000207054	1.92261	0.054529	0.871223	mitochondrial ribosomal protein S31 [Source:HGNC Symbol;Acc:HGNC:16632]	chr13	40729128	40771190	-1	q14.11	MRPS31	39.2	protein_coding		2148
ENSG00000157800	189.966	-0.000391713	0.000203811	-1.92194	0.0546128	0.871223	solute carrier family 37 member 3 [Source:HGNC Symbol;Acc:HGNC:20651]	chr7	140293693	140404433	-1	q34	SLC37A3	45.22	protein_coding		10588
ENSG00000265458	7.582	-0.00118977	0.000619112	-1.92174	0.054639	0.871223	NARF antisense RNA 2 [Source:HGNC Symbol;Acc:HGNC:55327]	chr17	82454140	82458521	-1	q25.3	NARF-AS2	48.81	lncRNA		1097
ENSG00000136560	898.499	0.000334186	0.0001739	1.92172	0.0546412	0.871223	TRAF family member associated NFKB activator [Source:HGNC Symbol;Acc:HGNC:11562]	chr2	161136908	161236230	1	q24.2	TANK	35.76	protein_coding		5586
ENSG00000256657	13.8649	-0.00116829	0.000607942	-1.92171	0.0546426	0.871223	taste receptor, type 2, member 7 pseudogene	chr12	11196075	11196996	-1	p13.2		37.64	unprocessed_pseudogene		922
ENSG00000287340	10.3404	-0.00148641	0.000773486	-1.9217	0.0546433	0.871223	novel transcript, antisense to RBFOX1	chr16	7301605	7304638	-1	p13.3		50.07	lncRNA		1179
ENSG00000232023	21.6871	-0.00177475	0.000923775	-1.92119	0.0547078	0.871223	long intergenic non-protein coding RNA 1807 [Source:HGNC Symbol;Acc:HGNC:52610]	chr2	228475224	228841689	-1	q36.3	LINC01807	37.56	lncRNA		1947
ENSG00000286855	23.5344	-0.00120192	0.000625681	-1.92099	0.0547334	0.871223	novel transcript	chr7	79335780	79357594	-1	q21.11		35.92	lncRNA		1483
ENSG00000124171	70.0981	-0.000510146	0.000265631	-1.9205	0.0547943	0.871223	par-6 family cell polarity regulator beta [Source:HGNC Symbol;Acc:HGNC:16245]	chr20	50731580	50756795	1	q13.13	PARD6B	41.04	protein_coding		4690
ENSG00000279639	37.6643	-0.00199505	0.00103883	-1.92048	0.0547979	0.871223	olfactory receceptor pseudogene	chr15	21574225	21575207	-1	q11.2		43.34	unprocessed_pseudogene		983
ENSG00000224609	325.478	-0.000578217	0.000301146	-1.92005	0.054851	0.871223	FGGY divergent transcript [Source:HGNC Symbol;Acc:HGNC:55265]	chr1	59131932	59296491	-1	p32.1	FGGY-DT	40.9	lncRNA		7581
ENSG00000228509	52.2968	-0.00142944	0.000744556	-1.91986	0.0548762	0.871223	novel transcript, antisense to NAB1	chr2	190672297	190843734	-1	q32.2		39.67	lncRNA		5763
ENSG00000282535	145.967	-0.00140978	0.000734319	-1.91984	0.0548776	0.871223	novel transcript	chr19	176896	177913	1	p13.3		34.68	lncRNA		1018
ENSG00000174996	61.5755	-0.000843117	0.000439227	-1.91955	0.0549151	0.871223	kinesin light chain 2 [Source:HGNC Symbol;Acc:HGNC:20716]	chr11	66257294	66267860	1	q13.2	KLC2	60.47	protein_coding		5479
ENSG00000167355	18.3883	-0.00145335	0.000757264	-1.91921	0.054958	0.871223	olfactory receptor family 51 subfamily B member 5 [Source:HGNC Symbol;Acc:HGNC:19599]	chr11	5303444	5505652	-1	p15.4	OR51B5	38.82	protein_coding		3965
ENSG00000249244	27.0736	-0.000984195	0.000512819	-1.91918	0.054961	0.871223	glycerol kinase 2 pseudogene	chr4	119391831	119395335	-1	q26		39.46	unprocessed_pseudogene		3505
ENSG00000104419	348.203	-0.000677267	0.000352913	-1.91908	0.0549746	0.871223	N-myc downstream regulated 1 [Source:HGNC Symbol;Acc:HGNC:7679]	chr8	133237175	133302022	-1	q24.22	NDRG1	50.32	protein_coding		12002
ENSG00000105137	27.3212	-0.00105329	0.000548929	-1.91881	0.0550079	0.871223	synapse defective Rho GTPase homolog 1 [Source:HGNC Symbol;Acc:HGNC:25824]	chr19	15107401	15114985	1	p13.12	SYDE1	60.26	protein_coding		3964
ENSG00000250410	8.78778	-0.00139293	0.00072611	-1.91835	0.0550673	0.871223	novel transcript	chr4	185370725	185390928	1	q35.1		41.88	lncRNA		587
ENSG00000105723	522.982	-0.000649237	0.000338455	-1.91824	0.0550811	0.871223	glycogen synthase kinase 3 alpha [Source:HGNC Symbol;Acc:HGNC:4616]	chr19	42226225	42242625	-1	q13.2	GSK3A	53.36	protein_coding		5782
ENSG00000143093	193.068	-0.000400336	0.000208736	-1.91791	0.0551227	0.871223	striatin interacting protein 1 [Source:HGNC Symbol;Acc:HGNC:25916]	chr1	110031577	110074641	1	p13.3	STRIP1	51.41	protein_coding		7344
ENSG00000253139	7.63541	-0.00155822	0.000812754	-1.91721	0.0552116	0.871223	novel transcript	chr8	56536758	56540497	-1	q12.1		49.17	lncRNA		861
ENSG00000099338	36.5585	-0.00124371	0.000648848	-1.9168	0.0552635	0.871223	cation channel sperm associated auxiliary subunit gamma [Source:HGNC Symbol;Acc:HGNC:25243]	chr19	38335775	38370943	1	q13.2	CATSPERG	53.1	protein_coding		9190
ENSG00000121807	22.2386	-0.001387	0.000723722	-1.91648	0.0553043	0.871223	C-C motif chemokine receptor 2 [Source:HGNC Symbol;Acc:HGNC:1603]	chr3	46353864	46360940	1	p21.31	CCR2	44.09	protein_coding		3873
ENSG00000260399	15.168	-0.00204175	0.00106573	-1.91581	0.0553887	0.871223	M-phase phosphoprotein 10 (U3 small nucleolar ribonucleoprotein) (MPHOSPH10) pseudogene	chr15	23337985	23341848	-1	q11.2		41.72	unprocessed_pseudogene		682
ENSG00000253197	15.0859	-0.00147529	0.000770211	-1.91543	0.0554375	0.871223	novel transcript	chr8	92882984	92965645	1	q22.1		33.54	lncRNA		947
ENSG00000149179	77.3342	-0.000690141	0.000360306	-1.91543	0.0554379	0.871223	chromosome 11 open reading frame 49 [Source:HGNC Symbol;Acc:HGNC:28720]	chr11	46936689	47164385	1	p11.2	C11orf49	41.37	protein_coding		6693
ENSG00000105609	36.7484	-0.00101623	0.000530732	-1.91477	0.0555219	0.871223	leukocyte immunoglobulin like receptor B5 [Source:HGNC Symbol;Acc:HGNC:6609]	chr19	54249421	54257301	-1	q13.42	LILRB5	57.48	protein_coding		7027
ENSG00000224795	17.1109	-0.00149553	0.000781088	-1.91467	0.0555345	0.871223	NTM antisense RNA 1 [Source:HGNC Symbol;Acc:HGNC:32293]	chr11	131622451	131663583	-1	q25	NTM-AS1	44.02	lncRNA		5479
ENSG00000082781	254.086	-0.000602232	0.000314648	-1.91398	0.0556222	0.871223	integrin subunit beta 5 [Source:HGNC Symbol;Acc:HGNC:6160]	chr3	124761948	124901418	-1	q21.2	ITGB5	46.61	protein_coding		6515
ENSG00000125084	9.89005	-0.00144691	0.000756124	-1.91359	0.0556729	0.871223	Wnt family member 1 [Source:HGNC Symbol;Acc:HGNC:12774]	chr12	48978322	48982620	1	q13.12	WNT1	62.64	protein_coding		2422
ENSG00000273014	13.0064	-0.000866397	0.000452784	-1.91349	0.0556853	0.871223	novel transcript	chr7	32758882	32759353	1	p14.3		28.6	lncRNA		472
ENSG00000090863	3465.17	-0.000417353	0.000218231	-1.91244	0.0558201	0.871223	golgi glycoprotein 1 [Source:HGNC Symbol;Acc:HGNC:4316]	chr16	74447427	74607144	-1	q23.1	GLG1	42.38	protein_coding		14111
ENSG00000139780	128.038	-0.0011867	0.000620519	-1.91244	0.0558203	0.871223	methyltransferase like 21C [Source:HGNC Symbol;Acc:HGNC:33717]	chr13	102685747	102695044	-1	q33.1	METTL21C	43.81	protein_coding		1625
ENSG00000026751	40.6899	-0.00101861	0.000532669	-1.91227	0.0558415	0.871223	SLAM family member 7 [Source:HGNC Symbol;Acc:HGNC:21394]	chr1	160739057	160754821	1	q23.3	SLAMF7	43.99	protein_coding		4833
ENSG00000257093	608.687	0.000307369	0.000160739	1.91223	0.0558467	0.871223	DENN domain containing 11 [Source:HGNC Symbol;Acc:HGNC:29472]	chr7	141656728	141702166	-1	q34	DENND11	43.52	protein_coding		7369
ENSG00000232124	17.0584	-0.00183846	0.000961447	-1.91218	0.0558533	0.871223	novel transcript	chr21	44200602	44207399	-1	q22.3		55.33	lncRNA		2114
ENSG00000188706	466.798	-0.000439557	0.000229875	-1.91216	0.0558563	0.871223	zinc finger DHHC-type palmitoyltransferase 9 [Source:HGNC Symbol;Acc:HGNC:18475]	chrX	129803288	129843909	-1	q26.1	ZDHHC9	43.4	protein_coding		5243
ENSG00000173221	1508.88	-0.000519641	0.00027179	-1.91192	0.0558861	0.871223	glutaredoxin [Source:HGNC Symbol;Acc:HGNC:4330]	chr5	95751319	95822726	-1	q15	GLRX	41.08	protein_coding		6229
ENSG00000287544	31.1021	-0.00199268	0.00104227	-1.91187	0.0558934	0.871223	novel transcript	chr4	176844493	177301253	-1	q34.3		36.74	lncRNA		6317
ENSG00000181274	99.6283	-0.000842201	0.000440524	-1.91182	0.0558998	0.871223	FRAT regulator of WNT signaling pathway 2 [Source:HGNC Symbol;Acc:HGNC:16048]	chr10	97332497	97334729	-1	q24.1	FRAT2	60.32	protein_coding		2233
ENSG00000167632	670.884	-0.000469344	0.000245533	-1.91153	0.0559361	0.871223	trafficking protein particle complex 9 [Source:HGNC Symbol;Acc:HGNC:30832]	chr8	139727725	140458579	-1	q24.3	TRAPPC9	47.53	protein_coding		9655
ENSG00000167258	1234.74	-0.000236135	0.000123539	-1.91142	0.0559512	0.871223	cyclin dependent kinase 12 [Source:HGNC Symbol;Acc:HGNC:24224]	chr17	39461486	39564907	1	q12	CDK12	44.39	protein_coding		12196
ENSG00000170379	71.6691	-0.000851391	0.000445444	-1.91133	0.0559617	0.871223	TRPM8 channel associated factor 2 [Source:HGNC Symbol;Acc:HGNC:26878]	chr7	143620952	143730410	1	q35	TCAF2	41.82	protein_coding		6410
ENSG00000156206	12.7174	-0.00119165	0.000623547	-1.91108	0.0559948	0.871223	cilia and flagella associated protein 161 [Source:HGNC Symbol;Acc:HGNC:26782]	chr15	81007033	81149179	1	q25.1	CFAP161	41.65	protein_coding		1960
ENSG00000197256	507.572	-0.000551907	0.000288852	-1.91069	0.0560447	0.871223	KN motif and ankyrin repeat domains 2 [Source:HGNC Symbol;Acc:HGNC:29300]	chr19	11164270	11197791	-1	p13.2	KANK2	52.98	protein_coding		7635
ENSG00000115211	265.078	-0.00037761	0.000197636	-1.91063	0.0560518	0.871223	eukaryotic translation initiation factor 2B subunit delta [Source:HGNC Symbol;Acc:HGNC:3260]	chr2	27364352	27370457	-1	p23.3	EIF2B4	50.47	protein_coding		5312
ENSG00000231822	52.3823	-0.000798323	0.000417867	-1.91047	0.0560726	0.871223	SMC3 pseudogene 1 [Source:HGNC Symbol;Acc:HGNC:54642]	chr2	99102018	99102752	1	q11.2	SMC3P1	40.82	processed_pseudogene		735
ENSG00000076770	404.145	-0.000706996	0.000370229	-1.90962	0.0561827	0.871223	muscleblind like splicing regulator 3 [Source:HGNC Symbol;Acc:HGNC:20564]	chrX	132369317	132489968	-1	q26.2	MBNL3	36.96	protein_coding		12846
ENSG00000186111	123.14	-0.000734546	0.000384689	-1.90945	0.0562039	0.871223	phosphatidylinositol-4-phosphate 5-kinase type 1 gamma [Source:HGNC Symbol;Acc:HGNC:8996]	chr19	3630183	3700468	-1	p13.3	PIP5K1C	60.55	protein_coding		7106
ENSG00000157193	86.4059	-0.00122671	0.000642473	-1.90936	0.0562158	0.871223	LDL receptor related protein 8 [Source:HGNC Symbol;Acc:HGNC:6700]	chr1	53242364	53328469	-1	p32.3	LRP8	51.87	protein_coding		19668
ENSG00000183307	30.3829	-0.00095805	0.000501796	-1.90924	0.0562312	0.871223	transmembrane protein 121B [Source:HGNC Symbol;Acc:HGNC:1844]	chr22	17116297	17121367	-1	q11.1	TMEM121B	60.4	protein_coding		5071
ENSG00000285580	23.2954	-0.00204144	0.00106927	-1.90919	0.0562374	0.871223	Novel transcript	chr9	64343044	64362584	1	q13		37.86	lncRNA		1535
ENSG00000118402	16.4112	-0.00123378	0.000646401	-1.90869	0.0563022	0.871223	ELOVL fatty acid elongase 4 [Source:HGNC Symbol;Acc:HGNC:14415]	chr6	79914814	79947553	-1	q14.1	ELOVL4	36.63	protein_coding		3013
ENSG00000140740	13057.4	0.000582329	0.000305123	1.9085	0.0563261	0.871223	ubiquinol-cytochrome c reductase core protein 2 [Source:HGNC Symbol;Acc:HGNC:12586]	chr16	21953288	21983660	1	p12.2	UQCRC2	40.09	protein_coding		4589
ENSG00000224958	63.8986	-0.000960911	0.000503504	-1.90845	0.056333	0.871223	PGM5 antisense RNA 1 [Source:HGNC Symbol;Acc:HGNC:44181]	chr9	68353614	68357893	-1	q21.11	PGM5-AS1	50.05	lncRNA		2355
ENSG00000090674	45.3905	-0.000929267	0.000486923	-1.90845	0.0563333	0.871223	mucolipin TRP cation channel 1 [Source:HGNC Symbol;Acc:HGNC:13356]	chr19	7522624	7534009	1	p13.2	MCOLN1	57.01	protein_coding		3958
ENSG00000188316	15.2224	-0.00154182	0.00080791	-1.90841	0.0563388	0.871223	enolase 4 [Source:HGNC Symbol;Acc:HGNC:31670]	chr10	116849499	116911788	1	q25.3	ENO4	40.85	protein_coding		3177
ENSG00000182195	34.1102	-0.00119725	0.000627385	-1.90831	0.0563507	0.871223	LDOC1 regulator of NFKB signaling [Source:HGNC Symbol;Acc:HGNC:6548]	chrX	141111605	141177129	-1	q27.1	LDOC1	38.91	protein_coding		4983
ENSG00000205707	749.987	0.00048563	0.000254494	1.90821	0.0563635	0.871223	electron transfer flavoprotein regulatory factor 1 [Source:HGNC Symbol;Acc:HGNC:27052]	chr12	25195216	25209645	1	p12.1	ETFRF1	38.05	protein_coding		2474
ENSG00000101298	40.0302	-0.000856337	0.000448825	-1.90795	0.0563973	0.871223	syntaphilin [Source:HGNC Symbol;Acc:HGNC:15931]	chr20	1266280	1309328	1	p13	SNPH	50.5	protein_coding		5709
ENSG00000149948	126.232	-0.00177837	0.000932113	-1.90789	0.0564052	0.871223	high mobility group AT-hook 2 [Source:HGNC Symbol;Acc:HGNC:5009]	chr12	65824460	65966291	1	q14.3	HMGA2	39.19	protein_coding		15070
ENSG00000235370	53.3761	-0.000899562	0.000471552	-1.90766	0.056435	0.871223	dynamin 1 pseudogene 51 [Source:HGNC Symbol;Acc:HGNC:48500]	chr15	84398316	84411701	-1	q25.2	DNM1P51	57.08	transcribed_unprocessed_pseudogene		8796
ENSG00000134917	13.2923	-0.00122427	0.000641862	-1.90738	0.0564716	0.871223	ADAM metallopeptidase with thrombospondin type 1 motif 8 [Source:HGNC Symbol;Acc:HGNC:224]	chr11	130404923	130428609	-1	q24.3	ADAMTS8	53.31	protein_coding		4141
ENSG00000170667	1187.22	-0.000722975	0.000379078	-1.90719	0.0564957	0.871223	RAS p21 protein activator 4B [Source:HGNC Symbol;Acc:HGNC:35202]	chr7	102479976	102517777	-1	q22.1	RASA4B	56.34	protein_coding		7305
ENSG00000238058	25.8177	0.000812727	0.000426165	1.90707	0.0565112	0.871223	novel transcript	chr9	135907812	135916126	1	q34.3		49.4	lncRNA		839
ENSG00000100342	81.071	-0.000592599	0.00031082	-1.90657	0.0565762	0.871223	apolipoprotein L1 [Source:HGNC Symbol;Acc:HGNC:618]	chr22	36253071	36267530	1	q12.3	APOL1	49.99	protein_coding		3458
ENSG00000111321	114.903	-0.000604959	0.000317331	-1.9064	0.0565984	0.871223	lymphotoxin beta receptor [Source:HGNC Symbol;Acc:HGNC:6718]	chr12	6375045	6391571	1	p13.31	LTBR	53.53	protein_coding		6151
ENSG00000171840	100.065	-0.00074667	0.000391679	-1.90633	0.0566074	0.871223	ninjurin 2 [Source:HGNC Symbol;Acc:HGNC:7825]	chr12	564296	663589	-1	p13.33	NINJ2	48.05	protein_coding		1858
ENSG00000099331	139.14	-0.000703498	0.000369054	-1.90622	0.0566216	0.871223	myosin IXB [Source:HGNC Symbol;Acc:HGNC:7609]	chr19	17075777	17214537	1	p13.11	MYO9B	52.36	protein_coding		9952
ENSG00000233056	44.5072	-0.000829637	0.000435339	-1.90573	0.0566856	0.871223	endogenous retrovirus group 48 member 1 [Source:HGNC Symbol;Acc:HGNC:17216]	chr21	42916803	42925646	-1	q22.3	ERVH48-1	50.59	protein_coding		2790
ENSG00000171865	399.63	-0.000405975	0.000213086	-1.90522	0.0567515	0.871223	ribonuclease H1 [Source:HGNC Symbol;Acc:HGNC:18466]	chr2	3541430	3558333	-1	p25.3	RNASEH1	44.2	protein_coding		5945
ENSG00000279006	23.6491	-0.00112656	0.000591386	-1.90495	0.0567863	0.871223	novel transcript	chr22	25048967	25051966	-1	q11.23		49.57	lncRNA		3000
ENSG00000241469	49.0678	-0.00172489	0.000905766	-1.90434	0.0568654	0.871223	long intergenic non-protein coding RNA 635 [Source:HGNC Symbol;Acc:HGNC:27184]	chr3	107840228	107882250	-1	q13.12	LINC00635	39.52	lncRNA		9656
ENSG00000173431	6.65727	-0.0014443	0.000758497	-1.90416	0.0568897	0.871223	ribonuclease A family member 8 [Source:HGNC Symbol;Acc:HGNC:19277]	chr14	21057822	21058455	1	q11.2	RNASE8	54.26	protein_coding		634
ENSG00000138764	537.434	-0.000486715	0.000255626	-1.90401	0.0569085	0.871223	cyclin G2 [Source:HGNC Symbol;Acc:HGNC:1593]	chr4	77157207	77433388	1	q21.1	CCNG2	43.18	protein_coding		7416
ENSG00000271643	86.4415	-0.000780948	0.00041022	-1.90373	0.0569454	0.871223	PDCD6IP divergent transcript [Source:HGNC Symbol;Acc:HGNC:55244]	chr3	33793644	33798539	-1	p22.3	PDCD6IP-DT	38.5	lncRNA		4524
ENSG00000235865	43.4066	-0.00097248	0.000510833	-1.90371	0.0569473	0.871223	GSN antisense RNA 1 [Source:HGNC Symbol;Acc:HGNC:23372]	chr9	121280768	121285530	-1	q33.2	GSN-AS1	52.28	lncRNA		4763
ENSG00000279512	10.8105	-0.0013961	0.000733387	-1.90363	0.0569582	0.871223	novel transcript	chr2	133117004	133119052	1	q21.2		37.19	TEC		2049
ENSG00000250723	29.4984	-0.00205294	0.00107874	-1.9031	0.0570277	0.871223	novel transcript	chr4	33850591	33982349	1	p15.1		34.69	lncRNA		7115
ENSG00000058799	211.9	-0.000408846	0.000214854	-1.9029	0.0570539	0.871223	Yip1 domain family member 1 [Source:HGNC Symbol;Acc:HGNC:25231]	chr1	53851719	53889798	-1	p32.3	YIPF1	43.43	protein_coding		2036
ENSG00000140030	34.2529	-0.00114332	0.000600865	-1.90279	0.057068	0.871223	G protein-coupled receptor 65 [Source:HGNC Symbol;Acc:HGNC:4517]	chr14	88005135	88014811	1	q31.3	GPR65	35.96	protein_coding		4511
ENSG00000112303	50.0803	-0.00123366	0.000648441	-1.9025	0.0571052	0.871223	vanin 2 [Source:HGNC Symbol;Acc:HGNC:12706]	chr6	132743870	132763459	-1	q23.2	VNN2	39.35	protein_coding		2595
ENSG00000165376	12.577	-0.00126696	0.000665951	-1.90248	0.0571087	0.871223	claudin 2 [Source:HGNC Symbol;Acc:HGNC:2041]	chrX	106900164	106930861	1	q22.3	CLDN2	46.79	protein_coding		3412
ENSG00000228430	88.6891	-0.00162524	0.000854307	-1.90241	0.0571179	0.871223	serine palmitoyltransferase long chain base subunit 1 (SPTLC1) pseudogene	chr9	81977614	82780194	1	q21.32		38.59	transcribed_unprocessed_pseudogene		4429
ENSG00000249740	33.7801	-0.00124026	0.000651978	-1.90231	0.0571308	0.871223	OSMR antisense RNA 1 (head to head) [Source:HGNC Symbol;Acc:HGNC:50296]	chr5	38682581	38845829	-1	p13.1	OSMR-AS1	41.33	lncRNA		4864
ENSG00000213005	10.3128	-0.00119397	0.000627785	-1.90187	0.0571877	0.871223	pituitary tumor-transforming 3, pseudogene [Source:HGNC Symbol;Acc:HGNC:13422]	chr8	66767400	66768005	-1	q13.1	PTTG3P	44.39	processed_pseudogene		606
ENSG00000169299	92.3264	-0.000668721	0.000351744	-1.90116	0.0572809	0.871223	phosphoglucomutase 2 [Source:HGNC Symbol;Acc:HGNC:8906]	chr4	37826660	37862937	1	p14	PGM2	39.89	protein_coding		3677
ENSG00000261253	51.2699	-0.00073828	0.000388341	-1.90111	0.0572871	0.871223	novel transcript, antisense to ANKRD11	chr16	89321133	89325110	1	q24.3		55.96	lncRNA		1360
ENSG00000184988	55.6981	-0.000696833	0.00036657	-1.90095	0.0573081	0.871223	transmembrane protein 106A [Source:HGNC Symbol;Acc:HGNC:28288]	chr17	43211835	43220041	1	q21.31	TMEM106A	50.69	protein_coding		3577
ENSG00000188517	77.1581	-0.00127313	0.000669773	-1.90083	0.0573242	0.871223	collagen type XXV alpha 1 chain [Source:HGNC Symbol;Acc:HGNC:18603]	chr4	108808725	109302752	-1	q25	COL25A1	36.89	protein_coding		8744
ENSG00000235225	10.6035	0.000888972	0.000467745	1.90055	0.057361	0.871223	ribosomal protein L31 pseudogene 17 [Source:HGNC Symbol;Acc:HGNC:36995]	chr2	222726457	222726834	1	q36.1	RPL31P17	46.3	processed_pseudogene		378
ENSG00000110108	399.625	-0.000593713	0.000312392	-1.90054	0.0573625	0.871223	transmembrane protein 109 [Source:HGNC Symbol;Acc:HGNC:28771]	chr11	60914158	60923443	1	q12.2	TMEM109	51.06	protein_coding		2137
ENSG00000213719	134.339	-0.000838746	0.000441383	-1.90027	0.0573981	0.871223	chloride intracellular channel 1 [Source:HGNC Symbol;Acc:HGNC:2062]	chr6	31730581	31739763	-1	p21.33	CLIC1	51	protein_coding		1942
ENSG00000147257	61.6766	-0.0011264	0.000592923	-1.89974	0.0574676	0.871223	glypican 3 [Source:HGNC Symbol;Acc:HGNC:4451]	chrX	133535745	133985594	-1	q26.2	GPC3	39.63	protein_coding		2870
ENSG00000108639	763.447	-0.000917465	0.00048306	-1.89928	0.0575279	0.871223	synaptogyrin 2 [Source:HGNC Symbol;Acc:HGNC:11499]	chr17	78168581	78173527	1	q25.3	SYNGR2	62.06	protein_coding		4051
ENSG00000198874	424.445	0.000377575	0.000198835	1.89893	0.0575733	0.871223	tRNA-yW synthesizing protein 1 homolog [Source:HGNC Symbol;Acc:HGNC:25598]	chr7	66995173	67239519	1	q11.21	TYW1	41.67	protein_coding		3885
ENSG00000196517	18.8078	-0.00117146	0.000616923	-1.89888	0.0575804	0.871223	solute carrier family 6 member 9 [Source:HGNC Symbol;Acc:HGNC:11056]	chr1	43991500	44031467	-1	p34.1	SLC6A9	56.44	protein_coding		5249
ENSG00000105750	98.5249	-0.000735105	0.000387151	-1.89876	0.0575964	0.871223	zinc finger protein 85 [Source:HGNC Symbol;Acc:HGNC:13160]	chr19	20923222	20950697	1	p12	ZNF85	37.87	protein_coding		4668
ENSG00000146278	3850.73	-0.000608464	0.000320491	-1.89854	0.0576256	0.871223	proline rich nuclear receptor coactivator 1 [Source:HGNC Symbol;Acc:HGNC:17278]	chr6	89080751	89085160	1	q15	PNRC1	48.53	protein_coding		2992
ENSG00000286146	1761.38	-0.00161458	0.000850463	-1.89847	0.057634	0.871223	TEC	chr21	8420675	8421003	1	p11.2		44.68	TEC		329
ENSG00000100647	308.532	-0.00035356	0.000186236	-1.89845	0.0576366	0.871223	sushi domain containing 6 [Source:HGNC Symbol;Acc:HGNC:19956]	chr14	69611596	69715144	1	q24.1	SUSD6	44.82	protein_coding		5832
ENSG00000184831	629.556	0.000441028	0.000232344	1.89817	0.0576743	0.871223	apolipoprotein O [Source:HGNC Symbol;Acc:HGNC:28727]	chrX	23833353	23907938	-1	p22.11	APOO	43.27	protein_coding		2357
ENSG00000136630	30.486	-0.000888118	0.000467915	-1.89803	0.0576921	0.871223	H2.0 like homeobox [Source:HGNC Symbol;Acc:HGNC:4978]	chr1	220879431	220885059	1	q41	HLX	54.52	protein_coding		5629
ENSG00000238042	29.2005	-0.00198001	0.00104346	-1.89753	0.0577574	0.871223	long intergenic non-protein coding RNA 2257 [Source:HGNC Symbol;Acc:HGNC:53159]	chr1	221880981	221978523	-1	q41	LINC02257	41.3	lncRNA		998
ENSG00000226649	9.68854	-0.0011979	0.000631344	-1.89738	0.0577774	0.871223	novel transcript	chr2	3156756	3157797	1	p25.3		52.4	lncRNA		435
ENSG00000088970	630.803	0.000342443	0.000180493	1.89727	0.0577922	0.871223	kizuna centrosomal protein [Source:HGNC Symbol;Acc:HGNC:15865]	chr20	21125983	21246622	1	p11.23	KIZ	41.17	protein_coding		5207
ENSG00000250320	79.9971	-0.00166831	0.000879337	-1.89724	0.0577962	0.871223	EDIL3 divergent transcript [Source:HGNC Symbol;Acc:HGNC:40204]	chr5	84382424	84490765	1	q14.3	EDIL3-DT	35.47	lncRNA		8995
ENSG00000182636	173.01	-0.000722653	0.000380897	-1.89724	0.0577966	0.871223	necdin, MAGE family member [Source:HGNC Symbol;Acc:HGNC:7675]	chr15	23685400	23687305	-1	q11.2	NDN	52.15	protein_coding		1906
ENSG00000131002	780.009	0.000906642	0.000477884	1.8972	0.0578016	0.871223	taxilin gamma pseudogene, Y-linked [Source:HGNC Symbol;Acc:HGNC:18473]	chrY	19567313	19606274	1	q11.222	TXLNGY	36.42	transcribed_unprocessed_pseudogene		11377
ENSG00000162889	987.147	-0.000654659	0.000345088	-1.89708	0.0578178	0.871223	MAPK activated protein kinase 2 [Source:HGNC Symbol;Acc:HGNC:6887]	chr1	206684905	206734281	1	q32.1	MAPKAPK2	48.73	protein_coding		4232
ENSG00000106868	65.2864	-0.000765887	0.000403744	-1.89696	0.0578329	0.871223	sushi domain containing 1 [Source:HGNC Symbol;Acc:HGNC:25413]	chr9	112040783	112175297	-1	q32	SUSD1	42.75	protein_coding		4074
ENSG00000121005	49.1279	-0.00136492	0.000719572	-1.89685	0.0578471	0.871223	cysteine rich secretory protein LCCL domain containing 1 [Source:HGNC Symbol;Acc:HGNC:18206]	chr8	74984505	75034558	1	q21.13	CRISPLD1	35.22	protein_coding		4553
ENSG00000160293	37.2722	-0.000770296	0.000406121	-1.89672	0.0578653	0.871223	vav guanine nucleotide exchange factor 2 [Source:HGNC Symbol;Acc:HGNC:12658]	chr9	133761894	133992604	-1	q34.2	VAV2	56.31	protein_coding		5682
ENSG00000172057	128.951	-0.000617959	0.000325844	-1.89649	0.0578953	0.871223	ORMDL sphingolipid biosynthesis regulator 3 [Source:HGNC Symbol;Acc:HGNC:16038]	chr17	39921041	39927601	-1	q21.1	ORMDL3	57.09	protein_coding		3752
ENSG00000171552	101.351	-0.000730533	0.000385254	-1.89624	0.0579288	0.871223	BCL2 like 1 [Source:HGNC Symbol;Acc:HGNC:992]	chr20	31664452	31723989	-1	q11.21	BCL2L1	48.2	protein_coding		4197
ENSG00000168461	166.819	-0.000666874	0.000351815	-1.89552	0.058023	0.871223	RAB31, member RAS oncogene family [Source:HGNC Symbol;Acc:HGNC:9771]	chr18	9708275	9862551	1	p11.22	RAB31	43.6	protein_coding		5476
ENSG00000137486	123.178	-0.000656698	0.000346578	-1.89481	0.0581178	0.871223	arrestin beta 1 [Source:HGNC Symbol;Acc:HGNC:711]	chr11	75260122	75351705	-1	q13.4	ARRB1	52.02	protein_coding		9888
ENSG00000130775	42.6262	-0.000949044	0.000500941	-1.89452	0.0581557	0.871223	thymocyte selection associated family member 2 [Source:HGNC Symbol;Acc:HGNC:16839]	chr1	27872543	27886685	1	p35.3	THEMIS2	54.04	protein_coding		4621
ENSG00000275832	144.224	-0.000770165	0.000406532	-1.89448	0.0581616	0.871223	Rho GTPase activating protein 23 [Source:HGNC Symbol;Acc:HGNC:29293]	chr17	38419280	38512385	1	q12	ARHGAP23	55.44	protein_coding		8080
ENSG00000196811	89.4895	-0.00118334	0.000624715	-1.89421	0.058197	0.871223	cholinergic receptor nicotinic gamma subunit [Source:HGNC Symbol;Acc:HGNC:1967]	chr2	232539692	232548115	1	q37.1	CHRNG	56.27	protein_coding		4362
ENSG00000285719	18.3521	-0.000859649	0.00045398	-1.89358	0.0582805	0.871223	novel transcript, antisense to CD34	chr1	207909992	207917088	1	q32.2		42.33	lncRNA		2133
ENSG00000141570	10.5022	-0.00135115	0.000713836	-1.8928	0.0583848	0.871223	chromobox 8 [Source:HGNC Symbol;Acc:HGNC:15962]	chr17	79792132	79801683	-1	q25.3	CBX8	60.55	protein_coding		4125
ENSG00000265751	408.605	0.000797406	0.000421311	1.89268	0.0584009	0.871223	novel transcript, antisense to GREB1L	chr18	21380286	21451017	-1	q11.1		39.95	lncRNA		679
ENSG00000006071	122.207	-0.00120003	0.000634041	-1.89267	0.0584013	0.871223	ATP binding cassette subfamily C member 8 [Source:HGNC Symbol;Acc:HGNC:59]	chr11	17392498	17476894	-1	p15.1	ABCC8	50.03	protein_coding		27254
ENSG00000237802	117.041	-0.0022467	0.00118724	-1.89237	0.0584412	0.871223	family with sequence similarity 197 Y-linked member 6 [Source:HGNC Symbol;Acc:HGNC:37468]	chrY	9388122	9396027	-1	p11.2	FAM197Y6	40.48	lncRNA		2559
ENSG00000169223	101.891	-0.000866073	0.000457779	-1.8919	0.0585043	0.871223	lectin, mannose binding 2 [Source:HGNC Symbol;Acc:HGNC:16986]	chr5	177331567	177351668	-1	q35.3	LMAN2	50.4	protein_coding		2168
ENSG00000261716	76.1274	-0.000552834	0.0002923	-1.89132	0.0585813	0.871223	H2B clustered histone 20, pseudogene [Source:HGNC Symbol;Acc:HGNC:20516]	chr1	149844498	149850937	-1	q21.2	H2BC20P	40.99	transcribed_unprocessed_pseudogene		6440
ENSG00000235433	50.1235	-0.00216161	0.00114321	-1.89082	0.0586484	0.871223	MT-ATP6 pseudogene 17 [Source:HGNC Symbol;Acc:HGNC:52062]	chr2	202615769	202616440	1	q33.2	MTATP6P17	39.58	unprocessed_pseudogene		672
ENSG00000107819	83.8634	-0.000691346	0.000365657	-1.8907	0.0586648	0.871223	sideroflexin 3 [Source:HGNC Symbol;Acc:HGNC:16087]	chr10	101031234	101041244	1	q24.31	SFXN3	54.03	protein_coding		4631
ENSG00000207864	18.809	-0.00118176	0.000625044	-1.89068	0.0586665	0.871223	microRNA 27b [Source:HGNC Symbol;Acc:HGNC:31614]	chr9	95085445	95085541	1	q22.32	MIR27B	47.42	miRNA		97
ENSG00000214401	101.355	-0.000966294	0.000511093	-1.89064	0.058672	0.871223	KANSL1 antisense RNA 1 [Source:HGNC Symbol;Acc:HGNC:43740]	chr17	46193576	46196723	1	q21.31	KANSL1-AS1	45.58	lncRNA		976
ENSG00000138039	50.4978	-0.00136406	0.00072163	-1.89025	0.0587246	0.871223	luteinizing hormone/choriogonadotropin receptor [Source:HGNC Symbol;Acc:HGNC:6585]	chr2	48686774	48755730	-1	p16.3	LHCGR	41.23	protein_coding		5000
ENSG00000100842	17.35	-0.0011093	0.000586852	-1.89025	0.0587249	0.871223	embryonal Fyn-associated substrate [Source:HGNC Symbol;Acc:HGNC:16898]	chr14	23356403	23365752	-1	q11.2	EFS	54.29	protein_coding		3236
ENSG00000258231	57.6708	-0.0013628	0.000721005	-1.89014	0.0587388	0.871223	novel transcript	chr12	58544124	58813060	1	q14.1		37.27	lncRNA		1729
ENSG00000159189	16.6221	-0.00119909	0.000634488	-1.88985	0.0587781	0.871223	complement C1q C chain [Source:HGNC Symbol;Acc:HGNC:1245]	chr1	22643633	22648110	1	p36.12	C1QC	54.67	protein_coding		1332
ENSG00000224163	8572.92	-0.000897285	0.000474793	-1.88984	0.0587787	0.871223	pseudogene similar to part of filamin C, gamma (actin binding protein 280) (FLNC)	chr7	128912732	128914063	-1	q32.1		60.66	unprocessed_pseudogene		543
ENSG00000197870	9.09672	-0.00167003	0.000883708	-1.8898	0.0587849	0.871223	proline rich protein BstNI subfamily 3 [Source:HGNC Symbol;Acc:HGNC:9339]	chr12	11265924	11269805	-1	p13.2	PRB3	46.55	protein_coding		1386
ENSG00000150907	1097.89	0.000511707	0.000270782	1.88974	0.0587932	0.871223	forkhead box O1 [Source:HGNC Symbol;Acc:HGNC:3819]	chr13	40555667	40666641	-1	q14.11	FOXO1	42	protein_coding		5957
ENSG00000120437	63.3031	-0.000604979	0.000320162	-1.8896	0.0588112	0.871223	acetyl-CoA acetyltransferase 2 [Source:HGNC Symbol;Acc:HGNC:94]	chr6	159762045	159779112	1	q25.3	ACAT2	43.61	protein_coding		2639
ENSG00000244682	155.272	-0.000718749	0.000380508	-1.88892	0.0589029	0.871223	Fc fragment of IgG receptor IIc (gene/pseudogene) [Source:HGNC Symbol;Acc:HGNC:15626]	chr1	161581339	161605662	1	q23.3	FCGR2C	44.62	polymorphic_pseudogene		3580
ENSG00000107859	11.7552	0.000955446	0.00050582	1.8889	0.0589046	0.871223	paired like homeodomain 3 [Source:HGNC Symbol;Acc:HGNC:9006]	chr10	102230186	102241512	-1	q24.32	PITX3	54.66	protein_coding		1429
ENSG00000228196	8.15919	-0.00128515	0.000680503	-1.88852	0.0589556	0.871223	PTPN2 pseudogene 1 [Source:HGNC Symbol;Acc:HGNC:9653]	chr1	178746683	178747754	-1	q25.2	PTPN2P1	40.95	processed_pseudogene		1072
ENSG00000251595	52.6191	0.000594405	0.000314747	1.88852	0.0589562	0.871223	ATP binding cassette subfamily A member 11, pseudogene [Source:HGNC Symbol;Acc:HGNC:31]	chr4	425435	474129	-1	p16.3	ABCA11P	39.69	transcribed_processed_pseudogene		2790
ENSG00000260657	8.42664	-0.00138834	0.000735245	-1.88827	0.05899	0.871223	novel transcript	chr15	68267792	68277994	-1	q23		44.44	lncRNA		736
ENSG00000218586	36.5589	-0.00126342	0.000669154	-1.88809	0.0590137	0.871223	Rho GTPase activating protein 5 (ARHGAP5) pseudogene	chr7	54933699	54938184	1	p11.2		36.94	processed_pseudogene		4486
ENSG00000258081	42.8949	-0.00123711	0.000655414	-1.88753	0.0590895	0.871223	novel transcript	chr14	26599755	27295516	1	q12		35.19	lncRNA		5251
ENSG00000166704	417.27	0.000311195	0.000164871	1.88751	0.0590914	0.871223	zinc finger protein 606 [Source:HGNC Symbol;Acc:HGNC:25879]	chr19	57977076	58003349	-1	q13.43	ZNF606	45.01	protein_coding		7612
ENSG00000173369	16.5747	-0.00135876	0.000719989	-1.8872	0.0591331	0.871223	complement C1q B chain [Source:HGNC Symbol;Acc:HGNC:1242]	chr1	22652762	22661637	1	p36.12	C1QB	51.05	protein_coding		1492
ENSG00000079691	113.821	-0.00084048	0.000445477	-1.8867	0.0592008	0.871223	capping protein regulator and myosin 1 linker 1 [Source:HGNC Symbol;Acc:HGNC:21581]	chr6	25279078	25620530	1	p22.2	CARMIL1	39.54	protein_coding		6853
ENSG00000092096	26.2762	-0.00110387	0.000585125	-1.88656	0.05922	0.871223	solute carrier family 22 member 17 [Source:HGNC Symbol;Acc:HGNC:23095]	chr14	23346306	23352912	-1	q11.2	SLC22A17	57.86	protein_coding		4278
ENSG00000280334	10.7261	-0.00158067	0.00083788	-1.88651	0.059226	0.871223	TEC	chr16	67006672	67009481	-1	q22.1		51.21	TEC		2810
ENSG00000164113	21.2917	-0.00209234	0.00110925	-1.88626	0.0592595	0.871223	adenosine deaminase domain containing 1 [Source:HGNC Symbol;Acc:HGNC:30713]	chr4	122378966	122429802	1	q27	ADAD1	36.55	protein_coding		2699
ENSG00000237788	17.1013	-0.00106791	0.000566221	-1.88604	0.0592896	0.871223	cytokine-like nuclear factor n-pac (N-PAC) pseudogene	chr20	49829125	49831085	1	q13.13		51.15	processed_pseudogene		1653
ENSG00000188158	130.812	-0.000965157	0.000511765	-1.88594	0.0593035	0.871223	NHS actin remodeling regulator [Source:HGNC Symbol;Acc:HGNC:7820]	chrX	17375200	17735994	1	p22.2	NHS	42.35	protein_coding		10614
ENSG00000116171	3102.95	0.000480132	0.000254638	1.88555	0.059356	0.871223	sterol carrier protein 2 [Source:HGNC Symbol;Acc:HGNC:10606]	chr1	52927276	53051698	1	p32.3	SCP2	40	protein_coding		8253
ENSG00000273520	150.504	-0.000607395	0.000322152	-1.88543	0.0593716	0.871223	speedy/RINGO cell cycle regulator family member E8 [Source:HGNC Symbol;Acc:HGNC:33771]	chr7	73020338	73029766	-1	q11.23	SPDYE8	49.98	protein_coding		2281
ENSG00000143226	190.932	-0.000821164	0.000435632	-1.88499	0.0594308	0.871223	Fc fragment of IgG receptor IIa [Source:HGNC Symbol;Acc:HGNC:3616]	chr1	161505430	161524013	1	q23.3	FCGR2A	43.82	protein_coding		5422
ENSG00000285877	15.8088	-0.00126878	0.000673139	-1.88486	0.0594481	0.871223	novel transcript, antisense to HELZ	chr17	67244282	67273503	1	q24.2		47.48	lncRNA		2511
ENSG00000110107	175.638	-0.000512947	0.000272177	-1.88461	0.0594825	0.871223	pre-mRNA processing factor 19 [Source:HGNC Symbol;Acc:HGNC:17896]	chr11	60890547	60906585	-1	q12.2	PRPF19	46.54	protein_coding		2919
ENSG00000215193	275.946	-0.00042706	0.000226654	-1.88419	0.0595386	0.871223	peroxisomal biogenesis factor 26 [Source:HGNC Symbol;Acc:HGNC:22965]	chr22	18077923	18105396	1	q11.21	PEX26	46.82	protein_coding		18693
ENSG00000110148	27.1353	-0.00201217	0.00106804	-1.88398	0.0595676	0.871223	cholecystokinin B receptor [Source:HGNC Symbol;Acc:HGNC:1571]	chr11	6259806	6272127	1	p15.4	CCKBR	45.78	protein_coding		2585
ENSG00000287408	12.1582	-0.00153728	0.000815979	-1.88397	0.0595687	0.871223	novel transcript, antisense to TMED3	chr15	79331591	79337277	-1	q25.1		42.11	lncRNA		3169
ENSG00000175505	9.79339	-0.00141619	0.000751707	-1.88396	0.0595701	0.871223	cardiotrophin like cytokine factor 1 [Source:HGNC Symbol;Acc:HGNC:17412]	chr11	67364168	67374177	-1	q13.2	CLCF1	60.06	protein_coding		1836
ENSG00000178803	17.3085	-0.00124393	0.000660525	-1.88324	0.0596682	0.871223	ADORA2A antisense RNA 1 [Source:HGNC Symbol;Acc:HGNC:37122]	chr22	24429206	24495074	-1	q11.23	ADORA2A-AS1	46.81	lncRNA		4031
ENSG00000070614	474.346	-0.000572416	0.000303964	-1.88317	0.0596772	0.871223	N-deacetylase and N-sulfotransferase 1 [Source:HGNC Symbol;Acc:HGNC:7680]	chr5	150485818	150558211	1	q33.1	NDST1	52.04	protein_coding		9510
ENSG00000106683	36.8226	-0.000946142	0.000502556	-1.88266	0.0597464	0.871223	LIM domain kinase 1 [Source:HGNC Symbol;Acc:HGNC:6613]	chr7	74082933	74122525	1	q11.23	LIMK1	54.59	protein_coding		7038
ENSG00000110237	166.061	-0.000632568	0.000336003	-1.88263	0.0597509	0.871223	Rho guanine nucleotide exchange factor 17 [Source:HGNC Symbol;Acc:HGNC:21726]	chr11	73308276	73369388	1	q13.4	ARHGEF17	55.26	protein_coding		9921
ENSG00000171962	87.0468	-0.000631468	0.00033543	-1.88256	0.0597599	0.871223	dynein regulatory complex subunit 3 [Source:HGNC Symbol;Acc:HGNC:25384]	chr17	17972813	18016889	1	p11.2	DRC3	50.24	protein_coding		7332
ENSG00000108018	157.307	-0.00086437	0.00045919	-1.88238	0.0597849	0.871223	sortilin related VPS10 domain containing receptor 1 [Source:HGNC Symbol;Acc:HGNC:16697]	chr10	106573663	107164706	-1	q25.1	SORCS1	40.12	protein_coding		10136
ENSG00000241111	17.285	-0.0013275	0.00070527	-1.88225	0.0598019	0.871223	PRICKLE2 antisense RNA 1 [Source:NCBI gene (formerly Entrezgene);Acc:100652759]	chr3	64067964	64103131	1	p14.1	PRICKLE2-AS1	41.93	lncRNA		6505
ENSG00000130988	183.375	0.000513094	0.000272606	1.88218	0.0598117	0.871223	regucalcin [Source:HGNC Symbol;Acc:HGNC:9989]	chrX	47078355	47093314	1	p11.3	RGN	43.38	protein_coding		2811
ENSG00000131480	19.7902	-0.00136244	0.000723934	-1.88199	0.0598375	0.871223	amine oxidase copper containing 2 [Source:HGNC Symbol;Acc:HGNC:549]	chr17	42844580	42850707	1	q21.31	AOC2	52.48	protein_coding		2677
ENSG00000151611	520.806	0.000350273	0.000186187	1.8813	0.0599316	0.871223	metabolism of cobalamin associated A [Source:HGNC Symbol;Acc:HGNC:18871]	chr4	145599042	145660033	1	q31.21	MMAA	38.78	protein_coding		8375
ENSG00000162641	36.4087	-0.00122005	0.000648626	-1.88098	0.0599752	0.871223	AKNA domain containing 1 [Source:HGNC Symbol;Acc:HGNC:28398]	chr1	108815898	108963484	-1	p13.3	AKNAD1	41.11	protein_coding		5039
ENSG00000196663	310.138	-0.00036146	0.000192166	-1.88097	0.0599753	0.871223	tectonin beta-propeller repeat containing 2 [Source:HGNC Symbol;Acc:HGNC:19957]	chr14	102362941	102502477	1	q32.31	TECPR2	47.28	protein_coding		9402
ENSG00000180694	396.222	0.00041348	0.000219862	1.88063	0.0600217	0.871223	transmembrane protein 64 [Source:HGNC Symbol;Acc:HGNC:25441]	chr8	90621995	90791632	-1	q21.3	TMEM64	38.54	protein_coding		5870
ENSG00000288648	15.564	0.00181057	0.000962821	1.88048	0.0600424	0.871223	novel transcript	chr6	164228331	164231610	1	q27		42.62	lncRNA		2307
ENSG00000147676	20.3362	-0.00162679	0.000865105	-1.88046	0.0600455	0.871223	mal, T cell differentiation protein 2 [Source:HGNC Symbol;Acc:HGNC:13634]	chr8	119165034	119245673	1	q24.12	MAL2	39.64	protein_coding		3438
ENSG00000163541	2804.2	0.00048265	0.000256703	1.88019	0.060082	0.871223	succinate-CoA ligase GDP/ADP-forming subunit alpha [Source:HGNC Symbol;Acc:HGNC:11449]	chr2	84423528	84460045	-1	p11.2	SUCLG1	39.25	protein_coding		4162
ENSG00000245025	71.5829	-0.000634184	0.000337298	-1.88019	0.0600823	0.871223	novel transcript, antisense to RHOBTB2	chr8	22984596	23019335	-1	p21.3		53.15	lncRNA		6318
ENSG00000157895	75.5244	-0.000558119	0.000296901	-1.87982	0.0601327	0.871223	chromosome 12 open reading frame 43 [Source:HGNC Symbol;Acc:HGNC:25719]	chr12	121000486	121016502	-1	q24.31	C12orf43	49.65	protein_coding		6140
ENSG00000279085	17.3171	-0.00154099	0.000819922	-1.87944	0.0601844	0.871223	novel transcript	chr22	25009685	25015072	-1	q11.23		45.79	lncRNA		5388
ENSG00000064726	6282.79	0.000538124	0.000286355	1.87922	0.0602142	0.871223	BTB domain containing 1 [Source:HGNC Symbol;Acc:HGNC:1120]	chr15	83016423	83067252	-1	q25.2	BTBD1	39.45	protein_coding		4066
ENSG00000260969	10.8325	-0.00109713	0.000583882	-1.87903	0.0602405	0.871223	WWOX antisense RNA 1 [Source:HGNC Symbol;Acc:HGNC:53169]	chr16	78234652	78241989	-1	q23.1	WWOX-AS1	46.18	lncRNA		1564
ENSG00000237505	206.547	-0.000995269	0.000529675	-1.87902	0.060242	0.871223	PKN2 antisense RNA 1 [Source:HGNC Symbol;Acc:HGNC:50597]	chr1	87620803	88685204	-1	p22.2	PKN2-AS1	37.73	lncRNA		16635
ENSG00000101916	41.1445	-0.00118888	0.000632764	-1.87887	0.0602623	0.871223	toll like receptor 8 [Source:HGNC Symbol;Acc:HGNC:15632]	chrX	12906620	12923169	1	p22.2	TLR8	41.32	protein_coding		4353
ENSG00000287621	15.7002	-0.00163227	0.000868974	-1.87838	0.0603288	0.871223	novel transcript	chr2	183253652	183495501	1	q32.1		37.72	lncRNA		2936
ENSG00000054690	116.716	0.000624626	0.00033254	1.87835	0.0603334	0.871223	pleckstrin homology, MyTH4 and FERM domain containing H1 [Source:HGNC Symbol;Acc:HGNC:17733]	chr14	67533290	67589612	1	q24.1	PLEKHH1	48.02	protein_coding		10828
ENSG00000180096	19.803	-0.000906254	0.000482482	-1.87832	0.0603377	0.871223	septin 1 [Source:HGNC Symbol;Acc:HGNC:2879]	chr16	30378133	30395991	-1	p11.2	SEPTIN1	52.75	protein_coding		4217
ENSG00000279077	29.8953	-0.000832071	0.000443014	-1.8782	0.0603532	0.871223	TEC	chr18	79352458	79354567	1	q23		46.97	TEC		2110
ENSG00000169021	6148.55	0.000519448	0.000276602	1.87796	0.0603864	0.871223	ubiquinol-cytochrome c reductase, Rieske iron-sulfur polypeptide 1 [Source:HGNC Symbol;Acc:HGNC:12587]	chr19	29205320	29213151	-1	q12	UQCRFS1	41.59	protein_coding		3086
ENSG00000184305	93.4526	-0.00112787	0.000600587	-1.87795	0.0603882	0.871223	coiled-coil serine rich protein 1 [Source:HGNC Symbol;Acc:HGNC:29349]	chr4	90127535	91601913	1	q22.1	CCSER1	35.16	protein_coding		10474
ENSG00000164764	78.6292	-0.00100285	0.00053413	-1.87754	0.0604442	0.871223	somatomedin B and thrombospondin type 1 domain containing [Source:HGNC Symbol;Acc:HGNC:30362]	chr8	73064543	73124088	-1	q21.11	SBSPON	42.54	protein_coding		4280
ENSG00000205266	22.9065	-0.00142988	0.00076169	-1.87725	0.0604837	0.871223	keratin 17 pseudogene 5 [Source:HGNC Symbol;Acc:HGNC:50723]	chr17	18415728	18425097	1	p11.2	KRT17P5	49.08	transcribed_unprocessed_pseudogene		3157
ENSG00000092439	1371.98	0.00043679	0.000232768	1.8765	0.0605869	0.871223	transient receptor potential cation channel subfamily M member 7 [Source:HGNC Symbol;Acc:HGNC:17994]	chr15	50552473	50686797	-1	q21.2	TRPM7	38.89	protein_coding		12380
ENSG00000203650	59.9383	0.000688486	0.000366992	1.87602	0.060652	0.871223	long intergenic non-protein coding RNA 1285 [Source:HGNC Symbol;Acc:HGNC:50344]	chrX	118839539	118919669	1	q24	LINC01285	43.12	lncRNA		6388
ENSG00000184445	247.58	-0.000380564	0.000202868	-1.87592	0.0606666	0.871223	kinetochore associated 1 [Source:HGNC Symbol;Acc:HGNC:17255]	chr12	122527246	122626396	1	q24.31	KNTC1	41.24	protein_coding		11325
ENSG00000115008	18.9294	-0.00202043	0.00107711	-1.87579	0.0606835	0.871223	interleukin 1 alpha [Source:HGNC Symbol;Acc:HGNC:5991]	chr2	112773925	112784493	-1	q14.1	IL1A	39.9	protein_coding		2017
ENSG00000143147	211.694	-0.000419508	0.00022365	-1.87573	0.060692	0.871223	G protein-coupled receptor 161 [Source:HGNC Symbol;Acc:HGNC:23694]	chr1	168079542	168137667	-1	q24.2	GPR161	46.83	protein_coding		11417
ENSG00000224086	111.193	-0.00077321	0.000412261	-1.87554	0.0607191	0.871223	PPM1F antisense RNA 1 [Source:HGNC Symbol;Acc:HGNC:40888]	chr22	21938269	21977632	1	q11.22	PPM1F-AS1	55.44	lncRNA		37876
ENSG00000285108	93.4695	-0.00109567	0.000584378	-1.87494	0.0608008	0.871223	novel transcript	chr8	129685401	129723023	-1	q24.21		42.25	lncRNA		10728
ENSG00000248789	24.9599	-0.00232946	0.0012425	-1.87482	0.0608181	0.871223	long intergenic non-protein coding RNA 2118 [Source:HGNC Symbol;Acc:HGNC:52974]	chr5	52008031	52080987	1	q11.2	LINC02118	33.09	lncRNA		759
ENSG00000261191	32.9452	0.000859197	0.000458352	1.87454	0.0608566	0.871223	novel transcript, antisense to C15orf41	chr15	36641186	36669097	-1	q14		36.28	lncRNA		565
ENSG00000148053	384.074	-0.000956589	0.000510322	-1.87448	0.060864	0.871223	neurotrophic receptor tyrosine kinase 2 [Source:HGNC Symbol;Acc:HGNC:8032]	chr9	84668551	85027054	1	q21.33	NTRK2	40.93	protein_coding		20347
ENSG00000258561	64.0102	-0.000936513	0.000499699	-1.87415	0.0609091	0.871223	novel transcript	chr14	66212810	66509394	-1	q23.3		39.37	lncRNA		6124
ENSG00000205978	114.827	-0.000619004	0.000330287	-1.87414	0.0609114	0.871223	NYN domain and retroviral integrase containing [Source:HGNC Symbol;Acc:HGNC:20165]	chr14	24399003	24419283	1	q12	NYNRIN	52.76	protein_coding		7733
ENSG00000205853	29.7226	-0.00128218	0.000684389	-1.87346	0.0610047	0.871223	RFPL3 antisense [Source:HGNC Symbol;Acc:HGNC:9981]	chr22	32359886	32382106	-1	q12.3	RFPL3S	42.19	lncRNA		6902
ENSG00000183850	21.4722	-0.00132196	0.000705925	-1.87267	0.0611146	0.871223	zinc finger protein 730 [Source:HGNC Symbol;Acc:HGNC:32470]	chr19	23075210	23147221	1	p12	ZNF730	41.52	protein_coding		3243
ENSG00000166016	290.018	-0.000644352	0.000344109	-1.87252	0.0611344	0.871223	ankyrin repeat and BTB domain containing 2 [Source:HGNC Symbol;Acc:HGNC:23842]	chr11	34150987	34358010	-1	p13	ABTB2	47.92	protein_coding		4976
ENSG00000283132	52.4982	-0.000696708	0.000372102	-1.87236	0.061157	0.871223	lysine (K)-specific methyltransferase 2C (KMT2C) pseudogene	chr2	89622213	89640635	-1	p11.2		36.44	unprocessed_pseudogene		1257
ENSG00000049323	1058.74	-0.000548103	0.000292769	-1.87213	0.0611882	0.871223	latent transforming growth factor beta binding protein 1 [Source:HGNC Symbol;Acc:HGNC:6714]	chr2	32946953	33399509	1	p22.3	LTBP1	40.26	protein_coding		7348
ENSG00000133318	2006.71	-0.000410196	0.000219117	-1.87205	0.0612003	0.871223	reticulon 3 [Source:HGNC Symbol;Acc:HGNC:10469]	chr11	63681446	63759891	1	q13.1	RTN3	42.12	protein_coding		5792
ENSG00000230987	28.087	-0.00208303	0.00111279	-1.87191	0.0612192	0.871223	DEAH (Asp-Glu-Ala-His) box polypeptide 29 (DHX29) pseudogene	chr1	189989570	189993097	-1	q31.1		39.12	processed_pseudogene		3528
ENSG00000232190	27.4688	-0.00146819	0.000784391	-1.87176	0.0612395	0.871223	long intergenic non-protein coding RNA 2181 [Source:HGNC Symbol;Acc:HGNC:53043]	chr16	87057784	87070105	1	q24.2	LINC02181	46.73	lncRNA		4387
ENSG00000171860	52.0917	-0.000965294	0.000515763	-1.87158	0.0612643	0.871223	complement C3a receptor 1 [Source:HGNC Symbol;Acc:HGNC:1319]	chr12	8056844	8066359	-1	p13.31	C3AR1	41.16	protein_coding		3491
ENSG00000257398	27.8601	-0.00173682	0.000928114	-1.87135	0.0612969	0.871223	novel transcript	chr12	107809483	107864562	-1	q23.3		42.33	lncRNA		3143
ENSG00000178927	62.3613	-0.000751798	0.000401822	-1.87097	0.061349	0.871223	cytochrome b-245 chaperone 1 [Source:HGNC Symbol;Acc:HGNC:28672]	chr17	82442586	82450829	-1	q25.3	CYBC1	60.41	protein_coding		7237
ENSG00000186094	81.309	-0.00152206	0.000813524	-1.87094	0.0613528	0.871223	ATP/GTP binding protein like 4 [Source:HGNC Symbol;Acc:HGNC:25892]	chr1	48532854	50023954	-1	p33	AGBL4	39.05	protein_coding		7504
ENSG00000156675	140.834	-0.000511171	0.000273232	-1.87083	0.0613691	0.871223	RAB11 family interacting protein 1 [Source:HGNC Symbol;Acc:HGNC:30265]	chr8	37858618	37899497	-1	p11.23	RAB11FIP1	45.89	protein_coding		9632
ENSG00000214269	17.0907	-0.000850538	0.000454753	-1.87033	0.0614383	0.871223	legumain pseudogene 1 [Source:HGNC Symbol;Acc:HGNC:23079]	chr13	64958097	64959396	-1	q21.31	LGMNP1	51.08	processed_pseudogene		1300
ENSG00000197885	521.635	0.000353992	0.000189275	1.87025	0.061449	0.871223	NFKB inhibitor interacting Ras like 1 [Source:HGNC Symbol;Acc:HGNC:17899]	chr3	23889951	23946591	-1	p24.2	NKIRAS1	42.73	protein_coding		5107
ENSG00000261174	49.5567	-0.00232754	0.00124464	-1.87005	0.0614769	0.871223	high mobility group box 1 pseudogene 33 [Source:HGNC Symbol;Acc:HGNC:39124]	chr15	56323193	56323719	1	q21.3	HMGB1P33	41.18	processed_pseudogene		527
ENSG00000136867	12.497	-0.000969276	0.000518328	-1.87001	0.061483	0.871223	solute carrier family 31 member 2 [Source:HGNC Symbol;Acc:HGNC:11017]	chr9	113150976	113164140	1	q32	SLC31A2	48.03	protein_coding		2473
ENSG00000168827	1625.18	0.000397421	0.00021254	1.86987	0.0615018	0.871223	G elongation factor mitochondrial 1 [Source:HGNC Symbol;Acc:HGNC:13780]	chr3	158644527	158695581	1	q25.32	GFM1	36.92	protein_coding		11789
ENSG00000121769	3012.99	0.000626746	0.000335206	1.86974	0.0615206	0.871223	fatty acid binding protein 3 [Source:HGNC Symbol;Acc:HGNC:3557]	chr1	31365253	31376850	-1	p35.2	FABP3	50.58	protein_coding		1398
ENSG00000213683	9.6117	-0.00126423	0.000676216	-1.86956	0.0615449	0.871223	small nuclear ribonucleoprotein polypeptide A' (SNRPA1) pseudogene	chr22	50754675	50755434	-1	q13.33		47.24	processed_pseudogene		760
ENSG00000287592	24.6894	-0.00109433	0.000585522	-1.86899	0.0616243	0.871223	novel transcript	chr7	113486407	113494870	-1	q31.1		37.11	lncRNA		1414
ENSG00000205838	50.7227	-0.000977835	0.000523193	-1.86898	0.0616263	0.871223	tetratricopeptide repeat domain 23 like [Source:HGNC Symbol;Acc:HGNC:26355]	chr5	34838833	34899456	1	p13.2	TTC23L	39.96	protein_coding		4372
ENSG00000100605	132.444	-0.000651844	0.000348828	-1.86867	0.0616693	0.871223	inositol-tetrakisphosphate 1-kinase [Source:HGNC Symbol;Acc:HGNC:6177]	chr14	92936914	93116320	-1	q32.12	ITPK1	53.85	protein_coding		6790
ENSG00000155097	768.82	0.000293366	0.000157007	1.86849	0.0616939	0.871223	ATPase H+ transporting V1 subunit C1 [Source:HGNC Symbol;Acc:HGNC:856]	chr8	103021063	103073051	1	q22.3	ATP6V1C1	38.39	protein_coding		5851
ENSG00000183798	9.99529	-0.0014453	0.000773996	-1.86732	0.0618563	0.871223	elastin microfibril interfacer 3 [Source:HGNC Symbol;Acc:HGNC:16123]	chr20	41359962	41366818	-1	q12	EMILIN3	62.58	protein_coding		3791
ENSG00000287580	178.096	0.000525125	0.000281224	1.86728	0.0618622	0.871223	novel transcript, antisense to ZNF138	chr7	64801958	64804117	-1	q11.21		34.31	lncRNA		556
ENSG00000257454	19.7417	-0.00121381	0.000650067	-1.86721	0.0618727	0.871223	novel transcript	chr12	71034122	71104526	-1	q21.1		36.7	lncRNA		544
ENSG00000159708	21.5156	-0.00152711	0.000817913	-1.86708	0.0618908	0.871223	leucine rich repeat containing 36 [Source:HGNC Symbol;Acc:HGNC:25615]	chr16	67326798	67385204	1	q22.1	LRRC36	41.33	protein_coding		4018
ENSG00000197696	6.97565	-0.00115725	0.000619904	-1.86682	0.0619266	0.871223	neuromedin B [Source:HGNC Symbol;Acc:HGNC:7842]	chr15	84655129	84658563	-1	q25.2	NMB	56.33	protein_coding		1022
ENSG00000099917	281.79	-0.000569461	0.000305062	-1.8667	0.0619429	0.871223	mediator complex subunit 15 [Source:HGNC Symbol;Acc:HGNC:14248]	chr22	20495913	20587632	1	q11.21	MED15	50.5	protein_coding		10374
ENSG00000228793	91.3637	-0.00148131	0.000793598	-1.86657	0.061961	0.871223	novel transcript	chr6	3585101	3720081	-1	p25.2		43.64	lncRNA		15457
ENSG00000197757	142.659	-0.000593396	0.00031808	-1.86556	0.0621035	0.871223	homeobox C6 [Source:HGNC Symbol;Acc:HGNC:5128]	chr12	53990624	54030823	1	q13.13	HOXC6	53.61	protein_coding		3458
ENSG00000008311	972.869	0.000540452	0.000289786	1.865	0.062181	0.871223	aminoadipate-semialdehyde synthase [Source:HGNC Symbol;Acc:HGNC:17366]	chr7	122064583	122144308	-1	q31.32	AASS	36.53	protein_coding		10816
ENSG00000286376	14.1485	-0.00180897	0.000970068	-1.86479	0.0622115	0.871223	novel transcript	chr7	15736373	15796370	-1	p21.2		35.72	lncRNA		3388
ENSG00000254119	22.6441	-0.00201312	0.0010799	-1.86417	0.0622978	0.871223	long intergenic non-protein coding RNA 2842 [Source:HGNC Symbol;Acc:HGNC:54378]	chr8	61785047	61944180	1	q12.3	LINC02842	38.04	lncRNA		3155
ENSG00000118900	567.496	-0.000458399	0.000245909	-1.8641	0.0623074	0.871223	ubinuclein 1 [Source:HGNC Symbol;Acc:HGNC:12506]	chr16	4846665	4882401	1	p13.3	UBN1	47.92	protein_coding		8592
ENSG00000171603	339.932	-0.000603357	0.000323804	-1.86334	0.0624145	0.871223	calsyntenin 1 [Source:HGNC Symbol;Acc:HGNC:17447]	chr1	9728926	9823984	-1	p36.22	CLSTN1	47.19	protein_coding		5241
ENSG00000100583	13.0309	-0.00135149	0.000725418	-1.86306	0.0624543	0.871223	sterile alpha motif domain containing 15 [Source:HGNC Symbol;Acc:HGNC:18631]	chr14	77376689	77391497	1	q24.3	SAMD15	44.51	protein_coding		2616
ENSG00000092978	296.429	-0.000387598	0.000208068	-1.86285	0.062484	0.871223	G-patch domain containing 2 [Source:HGNC Symbol;Acc:HGNC:25499]	chr1	217426992	217631090	-1	q41	GPATCH2	36.36	protein_coding		8841
ENSG00000153179	693.391	-0.000682315	0.000366364	-1.8624	0.0625468	0.871223	Ras association domain family member 3 [Source:HGNC Symbol;Acc:HGNC:14271]	chr12	64507001	64697564	1	q14.2	RASSF3	43.87	protein_coding		4241
ENSG00000090971	9.75058	-0.00117052	0.000628543	-1.86228	0.0625639	0.871223	N-acetyltransferase 14 (putative) [Source:HGNC Symbol;Acc:HGNC:28918]	chr19	55485188	55487568	1	q13.42	NAT14	65.69	protein_coding		1979
ENSG00000236058	11.3921	-0.00117515	0.000631078	-1.86213	0.0625853	0.871223	ribosomal protein L17 pseudogene 36 [Source:HGNC Symbol;Acc:HGNC:36051]	chr10	118872054	118872602	-1	q26.11	RPL17P36	44.63	processed_pseudogene		549
ENSG00000171596	10.3961	-0.00154006	0.000827203	-1.86177	0.0626356	0.871223	neuromedin U receptor 1 [Source:HGNC Symbol;Acc:HGNC:4518]	chr2	231523187	231530445	-1	q37.1	NMUR1	55.78	protein_coding		3221
ENSG00000166750	1924.55	-0.000535753	0.000287788	-1.86162	0.0626563	0.871223	schlafen family member 5 [Source:HGNC Symbol;Acc:HGNC:28286]	chr17	35243071	35273655	1	q12	SLFN5	41.59	protein_coding		10674
ENSG00000141499	27.3017	-0.000854308	0.00045916	-1.86059	0.0628024	0.871223	WD repeat containing antisense to TP53 [Source:HGNC Symbol;Acc:HGNC:25522]	chr17	7686071	7703502	1	p13.1	WRAP53	50.13	protein_coding		5087
ENSG00000129566	259.381	-0.000450904	0.00024235	-1.86055	0.0628082	0.871223	telomerase associated protein 1 [Source:HGNC Symbol;Acc:HGNC:11726]	chr14	20365667	20413501	-1	q11.2	TEP1	47.43	protein_coding		11400
ENSG00000249490	27.0578	-0.00233488	0.00125497	-1.86051	0.0628133	0.871223	long intergenic non-protein coding RNA 2146 [Source:HGNC Symbol;Acc:HGNC:53006]	chr5	20606710	20616441	-1	p14.3	LINC02146	37.74	lncRNA		2725
ENSG00000111644	11.1955	-0.00149671	0.000804476	-1.86047	0.0628184	0.871223	acrosin binding protein [Source:HGNC Symbol;Acc:HGNC:17195]	chr12	6638075	6647433	-1	p13.31	ACRBP	51.64	protein_coding		2816
ENSG00000277998	562.922	0.000686233	0.00036885	1.86047	0.0628196	0.871223	eukaryotic translation initiation factor 3, subunit E (EIF3E) pseudogene	chr2	164573741	164574054	1	q24.3		38.22	unprocessed_pseudogene		314
ENSG00000145284	36.2807	-0.000920232	0.000494763	-1.85994	0.0628934	0.871223	stearoyl-CoA desaturase 5 [Source:HGNC Symbol;Acc:HGNC:21088]	chr4	82629539	82798796	-1	q21.22	SCD5	43.56	protein_coding		4231
ENSG00000186529	22.4586	-0.00156008	0.000838816	-1.85986	0.0629052	0.871223	cytochrome P450 family 4 subfamily F member 3 [Source:HGNC Symbol;Acc:HGNC:2646]	chr19	15640897	15662825	1	p13.12	CYP4F3	45.74	protein_coding		5517
ENSG00000100271	31.3234	-0.000909402	0.000489025	-1.85962	0.0629391	0.871223	tubulin tyrosine ligase like 1 [Source:HGNC Symbol;Acc:HGNC:1312]	chr22	43039516	43089419	-1	q13.2	TTLL1	51.27	protein_coding		1868
ENSG00000287220	9.00848	-0.00126153	0.000678462	-1.8594	0.0629707	0.871223	novel transcript, antisense to PLXNA2	chr1	208106102	208107655	1	q32.2		44.72	lncRNA		855
ENSG00000185231	18.2257	-0.00204572	0.00110063	-1.85868	0.0630724	0.871223	melanocortin 2 receptor [Source:HGNC Symbol;Acc:HGNC:6930]	chr18	13882044	13915707	-1	p11.21	MC2R	42.78	protein_coding		3730
ENSG00000073060	108.26	-0.000662349	0.000356363	-1.85863	0.0630789	0.871223	scavenger receptor class B member 1 [Source:HGNC Symbol;Acc:HGNC:1664]	chr12	124776856	124882668	-1	q24.31	SCARB1	51.45	protein_coding		14887
ENSG00000175137	116.272	-0.000748326	0.000402664	-1.85844	0.0631067	0.871223	SH3 binding domain protein 5 like [Source:HGNC Symbol;Acc:HGNC:29360]	chr1	248810446	248825915	-1	q44	SH3BP5L	52.13	protein_coding		5724
ENSG00000248408	15.1622	-0.00185534	0.000998369	-1.85837	0.0631165	0.871223	long intergenic non-protein coding RNA 2469 [Source:HGNC Symbol;Acc:HGNC:53408]	chr4	79663761	79696837	1	q21.21	LINC02469	36.4	lncRNA		741
ENSG00000153395	74.929	-0.000672503	0.000361947	-1.85802	0.0631665	0.871223	lysophosphatidylcholine acyltransferase 1 [Source:HGNC Symbol;Acc:HGNC:25718]	chr5	1456480	1523962	-1	p15.33	LPCAT1	56.13	protein_coding		6475
ENSG00000052126	237.497	-0.000623831	0.00033579	-1.8578	0.063197	0.871223	pleckstrin homology domain containing A5 [Source:HGNC Symbol;Acc:HGNC:30036]	chr12	19129733	19376400	1	p12.3	PLEKHA5	38.1	protein_coding		12577
ENSG00000171940	259.45	-0.000403822	0.00021738	-1.85768	0.0632145	0.871223	zinc finger protein 217 [Source:HGNC Symbol;Acc:HGNC:13009]	chr20	53567071	53609907	-1	q13.2	ZNF217	44.05	protein_coding		6175
ENSG00000167676	1386.84	-0.000878671	0.00047301	-1.85762	0.0632233	0.871223	perilipin 4 [Source:HGNC Symbol;Acc:HGNC:29393]	chr19	4502180	4518465	-1	p13.3	PLIN4	59.39	protein_coding		6502
ENSG00000118508	23.7546	-0.00108934	0.000586546	-1.85721	0.063282	0.871223	RAB32, member RAS oncogene family [Source:HGNC Symbol;Acc:HGNC:9772]	chr6	146543833	146554953	1	q24.3	RAB32	38.94	protein_coding		1065
ENSG00000116761	83.2929	0.000562716	0.000303004	1.85712	0.0632939	0.871223	cystathionine gamma-lyase [Source:HGNC Symbol;Acc:HGNC:2501]	chr1	70411218	70439851	1	p31.1	CTH	39.51	protein_coding		2414
ENSG00000245662	148.366	-0.00073111	0.000393698	-1.85703	0.0633063	0.871223	long intergenic non-protein coding RNA 2211 [Source:HGNC Symbol;Acc:HGNC:53078]	chr5	25187800	25324386	1	p14.1	LINC02211	34.38	lncRNA		5528
ENSG00000203727	28.2745	-0.000976365	0.000525806	-1.85689	0.0633265	0.871223	sterile alpha motif domain containing 5 [Source:HGNC Symbol;Acc:HGNC:21180]	chr6	147508690	147737547	1	q24.3	SAMD5	39.37	protein_coding		6557
ENSG00000132639	11.5866	-0.00170708	0.000919432	-1.85666	0.063359	0.871223	synaptosome associated protein 25 [Source:HGNC Symbol;Acc:HGNC:11132]	chr20	10218830	10307418	1	p12.2	SNAP25	40.89	protein_coding		3357
ENSG00000117281	48.152	-0.000720299	0.000388139	-1.85577	0.0634857	0.871223	CD160 molecule [Source:HGNC Symbol;Acc:HGNC:17013]	chr1	145719471	145739288	1	q21.1	CD160	42.04	protein_coding		3971
ENSG00000249859	134.2	-0.000905182	0.000487848	-1.85546	0.0635306	0.871223	Pvt1 oncogene [Source:HGNC Symbol;Acc:HGNC:9709]	chr8	127794526	128187101	1	q24.21	PVT1	45.87	lncRNA		24957
ENSG00000175746	29.4953	-0.00162232	0.000874506	-1.85513	0.0635783	0.871223	chromosome 15 putative open reading frame 54 [Source:HGNC Symbol;Acc:HGNC:33797]	chr15	39250684	39254845	1	q14	C15orf54	38.71	lncRNA		3078
ENSG00000118971	415.83	-0.00073429	0.000395843	-1.855	0.0635959	0.871223	cyclin D2 [Source:HGNC Symbol;Acc:HGNC:1583]	chr12	4269771	4305353	1	p13.32	CCND2	50.21	protein_coding		7988
ENSG00000184616	49.8493	-0.000843617	0.000454783	-1.85499	0.0635975	0.871223	speedy/RINGO cell cycle regulator family member E12, pseudogene [Source:HGNC Symbol;Acc:HGNC:51508]	chr7	74906673	74913310	-1	q11.23	SPDYE12P	51.79	unprocessed_pseudogene		825
ENSG00000287829	15.9842	-0.000831619	0.000448317	-1.85498	0.0635993	0.871223	novel transcript, antisense to ST7	chr7	117091678	117097262	-1	q31.2		41.16	lncRNA		1087
ENSG00000273416	9.07247	-0.00117606	0.000634343	-1.85399	0.0637408	0.871223	novel transcript	chr1	235104180	235104609	-1	q42.3		58.14	lncRNA		430
ENSG00000156110	673.646	0.000369016	0.000199041	1.85397	0.0637437	0.871223	adenosine kinase [Source:HGNC Symbol;Acc:HGNC:257]	chr10	74151202	74709963	1	q22.2	ADK	37.43	protein_coding		4658
ENSG00000264522	1581.8	-0.000328603	0.000177308	-1.85328	0.0638416	0.871223	OTU deubiquitinase 7B [Source:HGNC Symbol;Acc:HGNC:16683]	chr1	149937812	150010726	-1	q21.2	OTUD7B	42.48	protein_coding		12227
ENSG00000197077	1614.83	-0.00057028	0.000307726	-1.85321	0.0638527	0.871223	KIAA1671 [Source:HGNC Symbol;Acc:HGNC:29345]	chr22	24952716	25197448	1	q11.23	KIAA1671	48.94	protein_coding		16453
ENSG00000137563	130.066	-0.00103747	0.000559897	-1.85296	0.0638876	0.871223	gamma-glutamyl hydrolase [Source:HGNC Symbol;Acc:HGNC:4248]	chr8	63014881	63039407	-1	q12.3	GGH	39.09	protein_coding		10619
ENSG00000185621	407.986	0.00042835	0.000231211	1.85264	0.063934	0.871223	leishmanolysin like peptidase [Source:HGNC Symbol;Acc:HGNC:15991]	chr3	197960200	198043720	1	q29	LMLN	40.24	protein_coding		8692
ENSG00000076382	45.6319	-0.00120682	0.00065148	-1.85243	0.0639641	0.871223	sperm associated antigen 5 [Source:HGNC Symbol;Acc:HGNC:13452]	chr17	28577565	28599025	-1	q11.2	SPAG5	46.2	protein_coding		5218
ENSG00000140479	119.869	-0.000569499	0.000307439	-1.8524	0.0639689	0.871223	proprotein convertase subtilisin/kexin type 6 [Source:HGNC Symbol;Acc:HGNC:8569]	chr15	101289784	101525202	-1	q26.3	PCSK6	47.98	protein_coding		21740
ENSG00000272129	55.9169	0.000526169	0.000284143	1.85178	0.0640577	0.871223	novel transcript	chr6	80355424	80356859	1	q14.1		36.21	lncRNA		1436
ENSG00000247572	771.777	0.000510131	0.000275515	1.85155	0.0640903	0.871223	CKMT2 antisense RNA 1 [Source:HGNC Symbol;Acc:HGNC:48997]	chr5	81201341	81301565	-1	q14.1	CKMT2-AS1	42.03	lncRNA		8183
ENSG00000201047	7.93905	0.00135992	0.000734506	1.85147	0.0641015	0.871223	Y RNA [Source:RFAM;Acc:RF00019]	chr10	73082494	73082595	-1	q22.1	Y_RNA	38.24	misc_RNA		102
ENSG00000105443	96.8495	-0.000606187	0.000327416	-1.85143	0.0641082	0.871223	cytohesin 2 [Source:HGNC Symbol;Acc:HGNC:9502]	chr19	48469208	48482314	1	q13.33	CYTH2	58.18	protein_coding		9333
ENSG00000114062	5893	0.000332617	0.000179681	1.85116	0.0641472	0.871223	ubiquitin protein ligase E3A [Source:HGNC Symbol;Acc:HGNC:12496]	chr15	25333728	25439051	-1	q11.2	UBE3A	36.2	protein_coding		19033
ENSG00000122481	39.8757	-0.000726653	0.000392546	-1.85113	0.0641511	0.871223	RWD domain containing 3 [Source:HGNC Symbol;Acc:HGNC:21393]	chr1	95234210	95247225	1	p21.3	RWDD3	40.63	protein_coding		1927
ENSG00000173930	57.8525	-0.00119424	0.000645257	-1.85081	0.0641975	0.871223	solute carrier organic anion transporter family member 4C1 [Source:HGNC Symbol;Acc:HGNC:23612]	chr5	102233986	102296284	-1	q21.1	SLCO4C1	34.85	protein_coding		5069
ENSG00000270607	8.44575	-0.00130332	0.000704205	-1.85076	0.0642035	0.871223	NAV2 antisense RNA 6 [Source:HGNC Symbol;Acc:HGNC:55264]	chr11	19710934	19712619	-1	p15.1	NAV2-AS6	47.57	lncRNA		1686
ENSG00000250433	17.2651	-0.00127289	0.000687948	-1.85027	0.0642739	0.871223	CLSTN2 antisense RNA 1 [Source:HGNC Symbol;Acc:HGNC:49095]	chr3	140505611	140508789	-1	q23	CLSTN2-AS1	44.35	lncRNA		2693
ENSG00000140464	196.759	-0.000546605	0.000295438	-1.85015	0.0642916	0.871223	PML nuclear body scaffold [Source:HGNC Symbol;Acc:HGNC:9113]	chr15	73994673	74047827	1	q24.1	PML	47.81	protein_coding		12672
ENSG00000151687	390.976	0.000321404	0.000173721	1.85012	0.0642962	0.871223	ankyrin and armadillo repeat containing [Source:HGNC Symbol;Acc:HGNC:26350]	chr2	189674290	189761193	1	q32.2	ANKAR	37.84	protein_coding		5758
ENSG00000130226	88.9194	-0.001072	0.000579423	-1.85012	0.0642969	0.871223	dipeptidyl peptidase like 6 [Source:HGNC Symbol;Acc:HGNC:3010]	chr7	153887097	154894285	1	q36.2	DPP6	43.87	protein_coding		13594
ENSG00000153071	726.474	-0.000464043	0.000250844	-1.84993	0.064324	0.871223	DAB adaptor protein 2 [Source:HGNC Symbol;Acc:HGNC:2662]	chr5	39371675	39462300	-1	p13.1	DAB2	38.96	protein_coding		7717
ENSG00000132514	12.8203	-0.00119192	0.000644423	-1.84959	0.0643724	0.871223	C-type lectin domain containing 10A [Source:HGNC Symbol;Acc:HGNC:16916]	chr17	7074537	7080307	-1	p13.1	CLEC10A	53.21	protein_coding		2469
ENSG00000186716	73.3218	-0.00089085	0.000481651	-1.84957	0.0643749	0.871223	BCR activator of RhoGEF and GTPase [Source:HGNC Symbol;Acc:HGNC:1014]	chr22	23179704	23318037	1	q11.23	BCR	53.07	protein_coding		12234
ENSG00000236510	15.534	-0.0016508	0.000892618	-1.8494	0.0644008	0.871223	novel transcript	chr7	3642815	3643784	-1	p22.2		48.87	lncRNA		856
ENSG00000162576	49.4457	-0.000988653	0.000534614	-1.84928	0.0644168	0.871223	matrix remodeling associated 8 [Source:HGNC Symbol;Acc:HGNC:7542]	chr1	1352689	1361777	-1	p36.33	MXRA8	65.3	protein_coding		3622
ENSG00000232337	19.8572	-0.00222506	0.00120327	-1.84918	0.0644324	0.871223	DEAD (Asp-Glu-Ala-Asp) box polypeptide 18 (DDX18) pseudogene	chr2	161048606	161050546	-1	q24.2		39.72	processed_pseudogene		1941
ENSG00000259583	25.8113	-0.000859828	0.000465	-1.84909	0.0644446	0.871223	novel transcript, antisense to LRRK1 and ALDH1A3	chr15	100892343	100919391	-1	q26.3		48.3	lncRNA		7699
ENSG00000153923	16.0222	-0.00152198	0.00082337	-1.84848	0.0645328	0.871223	chloride channel accessory 3, pseudogene [Source:HGNC Symbol;Acc:HGNC:2017]	chr1	86634273	86655376	1	p22.3	CLCA3P	34.28	transcribed_unprocessed_pseudogene		3437
ENSG00000119772	1233.23	-0.000422988	0.000228848	-1.84834	0.0645533	0.871223	DNA methyltransferase 3 alpha [Source:HGNC Symbol;Acc:HGNC:2978]	chr2	25227855	25342590	-1	p23.3	DNMT3A	53.43	protein_coding		13782
ENSG00000118046	70.7619	-0.000710301	0.00038443	-1.84767	0.0646495	0.871223	serine/threonine kinase 11 [Source:HGNC Symbol;Acc:HGNC:11389]	chr19	1177558	1228431	1	p13.3	STK11	57.49	protein_coding		8811
ENSG00000225264	22.2399	0.000741924	0.000401658	1.84715	0.0647251	0.871223	zinc and ring finger 2 pseudogene 2 [Source:HGNC Symbol;Acc:HGNC:42793]	chr7	29598795	29685255	-1	p14.3	ZNRF2P2	40.97	transcribed_processed_pseudogene		887
ENSG00000244471	41.4215	-0.0011042	0.000597829	-1.84701	0.0647457	0.871223	transmembrane phosphatase with tensin homology (TPTE) pseudogene	chr13	52488993	52587095	1	q14.3		39.13	transcribed_unprocessed_pseudogene		4525
ENSG00000151012	56	-0.00135386	0.000733272	-1.84632	0.0648453	0.871223	solute carrier family 7 member 11 [Source:HGNC Symbol;Acc:HGNC:11059]	chr4	138164097	138242349	-1	q28.3	SLC7A11	35.52	protein_coding		9645
ENSG00000197253	18.0358	-0.00114005	0.000617587	-1.84598	0.0648954	0.871223	tryptase beta 2 [Source:HGNC Symbol;Acc:HGNC:14120]	chr16	1227272	1230184	-1	p13.3	TPSB2	62.96	protein_coding		1738
ENSG00000145439	701.513	0.000360817	0.000195464	1.84595	0.064899	0.871223	carbonyl reductase 4 [Source:HGNC Symbol;Acc:HGNC:25891]	chr4	168863770	169010275	-1	q32.3	CBR4	38.87	protein_coding		5110
ENSG00000120280	9.36213	-0.0014127	0.000765405	-1.84569	0.0649366	0.871223	TLR adaptor interacting with endolysosomal SLC15A4 [Source:HGNC Symbol;Acc:HGNC:25667]	chrX	30558809	30577766	-1	p21.2	TASL	39.28	protein_coding		1792
ENSG00000175634	53.6428	-0.000831391	0.000450464	-1.84563	0.064946	0.871223	ribosomal protein S6 kinase B2 [Source:HGNC Symbol;Acc:HGNC:10437]	chr11	67428460	67435401	1	q13.2	RPS6KB2	58.79	protein_coding		5815
ENSG00000144827	757.524	0.000383011	0.000207539	1.84549	0.0649667	0.871223	abhydrolase domain containing 10, depalmitoylase [Source:HGNC Symbol;Acc:HGNC:25656]	chr3	111979010	111993368	1	q13.2	ABHD10	35.85	protein_coding		3026
ENSG00000090097	179.966	-0.000829712	0.000449592	-1.84548	0.0649684	0.871223	poly(rC) binding protein 4 [Source:HGNC Symbol;Acc:HGNC:8652]	chr3	51957454	51974016	-1	p21.2	PCBP4	58.75	protein_coding		3738
ENSG00000143434	1502.98	-0.000816281	0.000442662	-1.84403	0.065179	0.871223	semaphorin 6C [Source:HGNC Symbol;Acc:HGNC:10740]	chr1	151131685	151146664	-1	q21.3	SEMA6C	57.48	protein_coding		5809
ENSG00000117868	2438.87	-0.000399337	0.000216599	-1.84367	0.0652319	0.871223	extended synaptotagmin 2 [Source:HGNC Symbol;Acc:HGNC:22211]	chr7	158730995	158830253	-1	q36.3	ESYT2	43.39	protein_coding		7098
ENSG00000143393	406.818	-0.000473624	0.000256987	-1.84299	0.065331	0.871223	phosphatidylinositol 4-kinase beta [Source:HGNC Symbol;Acc:HGNC:8984]	chr1	151291797	151327715	-1	q21.3	PI4KB	48.46	protein_coding		5456
ENSG00000283053	19.6159	-0.0021722	0.00117867	-1.84293	0.0653395	0.871223	novel transcript	chr10	90622143	90623611	-1	q23.31		30.5	lncRNA		1469
ENSG00000225673	7.44718	0.00115894	0.000628867	1.8429	0.0653435	0.871223	transmembrane emp24 domain trafficking protein 2 (TMED2) pseudogene	chr3	60730055	60730644	-1	p14.2		45.25	processed_pseudogene		590
ENSG00000163154	16.0492	-0.00097469	0.00052895	-1.84269	0.0653748	0.871223	TNF alpha induced protein 8 like 2 [Source:HGNC Symbol;Acc:HGNC:26277]	chr1	151156649	151159749	1	q21.3	TNFAIP8L2	51.53	protein_coding		1158
ENSG00000152256	650.299	0.000302809	0.000164335	1.84263	0.0653833	0.871223	pyruvate dehydrogenase kinase 1 [Source:HGNC Symbol;Acc:HGNC:8809]	chr2	172555373	172608669	1	q31.1	PDK1	39.52	protein_coding		14845
ENSG00000100196	106.389	-0.000582264	0.000316042	-1.84236	0.0654219	0.871223	KDEL endoplasmic reticulum protein retention receptor 3 [Source:HGNC Symbol;Acc:HGNC:6306]	chr22	38468078	38483447	1	q13.1	KDELR3	49.55	protein_coding		1913
ENSG00000134287	283.376	-0.000574948	0.000312104	-1.84217	0.0654505	0.871223	ADP ribosylation factor 3 [Source:HGNC Symbol;Acc:HGNC:654]	chr12	48935723	48957487	-1	q13.12	ARF3	47.69	protein_coding		4938
ENSG00000136859	1207.34	-0.000535056	0.000290452	-1.84215	0.065453	0.871223	angiopoietin like 2 [Source:HGNC Symbol;Acc:HGNC:490]	chr9	127087348	127122635	-1	q33.3	ANGPTL2	49.8	protein_coding		3625
ENSG00000261546	6.45362	-0.00126581	0.000687156	-1.84209	0.0654615	0.871223	novel transcript, antisense to ACSF3	chr16	89113175	89115279	-1	q24.3		60.43	lncRNA		2105
ENSG00000283131	22.8625	-0.00211024	0.00114573	-1.84183	0.0655006	0.871223	MT-ND2 pseudogene 41 [Source:HGNC Symbol;Acc:HGNC:52317]	chr4	68049706	68050478	-1	q13.2	MTND2P41	32.73	unprocessed_pseudogene		773
ENSG00000187955	363.904	-0.000861812	0.000468034	-1.84135	0.0655707	0.871223	collagen type XIV alpha 1 chain [Source:HGNC Symbol;Acc:HGNC:2191]	chr8	120059780	120373573	1	q24.12	COL14A1	38.77	protein_coding		10190
ENSG00000091181	26.4659	-0.00144078	0.000782512	-1.84122	0.0655893	0.871223	interleukin 5 receptor subunit alpha [Source:HGNC Symbol;Acc:HGNC:6017]	chr3	3066324	3126613	-1	p26.2	IL5RA	41.97	protein_coding		6602
ENSG00000158517	36.5251	-0.00127463	0.00069228	-1.8412	0.0655926	0.871223	neutrophil cytosolic factor 1 [Source:HGNC Symbol;Acc:HGNC:7660]	chr7	74773962	74789376	1	q11.23	NCF1	54.16	protein_coding		3523
ENSG00000155714	32.2982	0.000649938	0.000353036	1.841	0.065622	0.871223	PDZ domain containing 9 [Source:HGNC Symbol;Acc:HGNC:28740]	chr16	21983865	22001116	-1	p12.2	PDZD9	44.64	protein_coding		1337
ENSG00000168056	244.99	-0.000642321	0.000348944	-1.84076	0.0656574	0.871223	latent transforming growth factor beta binding protein 3 [Source:HGNC Symbol;Acc:HGNC:6716]	chr11	65538559	65558930	-1	q13.1	LTBP3	60.23	protein_coding		10675
ENSG00000131016	1027.09	-0.000554346	0.000301164	-1.84068	0.0656687	0.871223	A-kinase anchoring protein 12 [Source:HGNC Symbol;Acc:HGNC:370]	chr6	151239967	151358559	1	q25.1	AKAP12	43.87	protein_coding		8775
ENSG00000132975	23.4504	-0.00128334	0.000697588	-1.83969	0.0658142	0.871223	G protein-coupled receptor 12 [Source:HGNC Symbol;Acc:HGNC:4466]	chr13	26755200	26760786	-1	q12.13	GPR12	44.68	protein_coding		5299
ENSG00000172955	82.3858	-0.00158682	0.00086266	-1.83945	0.0658494	0.871223	alcohol dehydrogenase 6 (class V) [Source:HGNC Symbol;Acc:HGNC:255]	chr4	99202638	99219537	-1	q23	ADH6	37.38	protein_coding		4401
ENSG00000204634	1206.55	0.000460155	0.000250166	1.8394	0.0658564	0.871223	TBC1 domain family member 8 [Source:HGNC Symbol;Acc:HGNC:17791]	chr2	101007228	101252866	-1	q11.2	TBC1D8	44.3	protein_coding		6417
ENSG00000032444	69.8005	-0.000766259	0.000416642	-1.83913	0.065896	0.871223	patatin like phospholipase domain containing 6 [Source:HGNC Symbol;Acc:HGNC:16268]	chr19	7534004	7561764	1	p13.2	PNPLA6	55.88	protein_coding		7161
ENSG00000113048	780.901	0.000343065	0.000186556	1.83894	0.0659241	0.871223	mitochondrial ribosomal protein S27 [Source:HGNC Symbol;Acc:HGNC:14512]	chr5	72219403	72320646	-1	q13.2	MRPS27	38.95	protein_coding		6517
ENSG00000129353	1636.44	-0.000516832	0.000281073	-1.83878	0.0659474	0.871223	solute carrier family 44 member 2 [Source:HGNC Symbol;Acc:HGNC:17292]	chr19	10602457	10644557	1	p13.2	SLC44A2	51.73	protein_coding		4952
[truncated: 24,949 more rows]

## Sheet: Sheet 2_DGE VO2
Row.names	baseMean	log2FoldChange	lfcSE	stat	pvalue	padj	Gene_description	Chromosome_scaffold_name	Gene_start_bp	Gene_end_bp	Strand	Karyotype_band	Gene_name	Gene_GC_content	Gene_type	miRBase_transcript_name_ID	Gene_Length
[truncated: 26,891 more rows]

[truncated: 28 more sheets: Sheet 3_DGE kPCr, Sheet 4_DGE MitO2flux, Sheet 5_DGE unique down, Sheet 6_DGE unique up, Sheet 7_GSEA PA, Sheet 8_GSEA VO2, Sheet 9_GSEA kPCr, Sheet 10_GSEA MitO2flux, Sheet 11_GSEA PA_Unique, Sheet 12_GSEA VO2_Unique, Sheet 13_GSEA kPCr_Unique, Sheet 14_GSEA MitO2flux_Unique, Sheet 15_AS PA, Sheet 16_AS VO2, Sheet 17_AS kPCr, Sheet 18_AS MitO2flux, Sheet 19_ORA PA, Sheet 20_ORA VO2, Sheet 21_ORA kPCr, Sheet 22_ORA MitO2flux …]
